# Supplementary material for: Reproducible evaluation of transposable element detectors with McClintock 2 guides accurate inference of Ty insertion patterns in yeast
Source: Mob DNA. 2023 Jul 14;14:8. doi: 10.1186/s13100-023-00296-4 (PMC10347736; doi:10.1186/s13100-023-00296-4)
Supplement: Supplementary file 4 — Additional file 4. Overlaps between numbers of non-reference TEs predicted by McClintock component methods in simulated data. UpSet plots visualizing overlaps among component methods for true positive predictions at different window sizes and fold-coverages for Simulations 3 and 4. [file 13100_2023_296_MOESM4_ESM.zip]

Archive with 121 entries (120 files):
- intersection/
- intersection/sim3_upsetplot_12x_300.pdf
- __MACOSX/intersection/._sim3_upsetplot_12x_300.pdf
- intersection/sim4_upsetplot_100x_0.pdf
- __MACOSX/intersection/._sim4_upsetplot_100x_0.pdf
- intersection/sim3_upsetplot_50x_100.pdf
- __MACOSX/intersection/._sim3_upsetplot_50x_100.pdf
- intersection/sim3_upsetplot_3x_500.pdf
- __MACOSX/intersection/._sim3_upsetplot_3x_500.pdf
- intersection/sim3_upsetplot_50x_300.pdf
- __MACOSX/intersection/._sim3_upsetplot_50x_300.pdf
- intersection/sim4_upsetplot_12x_5.pdf
- __MACOSX/intersection/._sim4_upsetplot_12x_5.pdf
- intersection/sim3_upsetplot_12x_0.pdf
- __MACOSX/intersection/._sim3_upsetplot_12x_0.pdf
- intersection/sim3_upsetplot_6x_0.pdf
- __MACOSX/intersection/._sim3_upsetplot_6x_0.pdf
- intersection/sim3_upsetplot_12x_100.pdf
- __MACOSX/intersection/._sim3_upsetplot_12x_100.pdf
- intersection/sim3_upsetplot_12x_5.pdf
- __MACOSX/intersection/._sim3_upsetplot_12x_5.pdf
- intersection/sim3_upsetplot_12x_500.pdf
- __MACOSX/intersection/._sim3_upsetplot_12x_500.pdf
- intersection/sim4_upsetplot_12x_0.pdf
- __MACOSX/intersection/._sim4_upsetplot_12x_0.pdf
- intersection/sim3_upsetplot_6x_5.pdf
- __MACOSX/intersection/._sim3_upsetplot_6x_5.pdf
- intersection/sim3_upsetplot_3x_100.pdf
- __MACOSX/intersection/._sim3_upsetplot_3x_100.pdf
- intersection/sim4_upsetplot_100x_5.pdf
- __MACOSX/intersection/._sim4_upsetplot_100x_5.pdf
- intersection/sim3_upsetplot_50x_500.pdf
- __MACOSX/intersection/._sim3_upsetplot_50x_500.pdf
- intersection/sim3_upsetplot_3x_300.pdf
- __MACOSX/intersection/._sim3_upsetplot_3x_300.pdf
- intersection/sim4_upsetplot_6x_300.pdf
- __MACOSX/intersection/._sim4_upsetplot_6x_300.pdf
- intersection/sim4_upsetplot_25x_300.pdf
- __MACOSX/intersection/._sim4_upsetplot_25x_300.pdf
- intersection/sim4_upsetplot_3x_5.pdf
- __MACOSX/intersection/._sim4_upsetplot_3x_5.pdf
- intersection/sim4_upsetplot_25x_100.pdf
- __MACOSX/intersection/._sim4_upsetplot_25x_100.pdf
- intersection/sim4_upsetplot_6x_100.pdf
- __MACOSX/intersection/._sim4_upsetplot_6x_100.pdf
- intersection/sim4_upsetplot_6x_500.pdf
- __MACOSX/intersection/._sim4_upsetplot_6x_500.pdf
- intersection/sim4_upsetplot_25x_500.pdf
- __MACOSX/intersection/._sim4_upsetplot_25x_500.pdf
- intersection/sim4_upsetplot_3x_0.pdf
- __MACOSX/intersection/._sim4_upsetplot_3x_0.pdf
- intersection/sim3_upsetplot_25x_0.pdf
- __MACOSX/intersection/._sim3_upsetplot_25x_0.pdf
- intersection/sim4_upsetplot_25x_5.pdf
- __MACOSX/intersection/._sim4_upsetplot_25x_5.pdf
- intersection/sim4_upsetplot_6x_0.pdf
- __MACOSX/intersection/._sim4_upsetplot_6x_0.pdf
- intersection/sim3_upsetplot_100x_100.pdf
- __MACOSX/intersection/._sim3_upsetplot_100x_100.pdf
- intersection/sim4_upsetplot_100x_300.pdf
- __MACOSX/intersection/._sim4_upsetplot_100x_300.pdf
- intersection/sim3_upsetplot_25x_500.pdf
- __MACOSX/intersection/._sim3_upsetplot_25x_500.pdf
- intersection/sim4_upsetplot_3x_100.pdf
- __MACOSX/intersection/._sim4_upsetplot_3x_100.pdf
- intersection/sim4_upsetplot_3x_300.pdf
- __MACOSX/intersection/._sim4_upsetplot_3x_300.pdf
- intersection/sim4_upsetplot_100x_100.pdf
- __MACOSX/intersection/._sim4_upsetplot_100x_100.pdf
- intersection/sim3_upsetplot_100x_5.pdf
- __MACOSX/intersection/._sim3_upsetplot_100x_5.pdf
- intersection/sim3_upsetplot_100x_300.pdf
- __MACOSX/intersection/._sim3_upsetplot_100x_300.pdf
- intersection/sim3_upsetplot_100x_0.pdf
- __MACOSX/intersection/._sim3_upsetplot_100x_0.pdf
- intersection/sim4_upsetplot_100x_500.pdf
- __MACOSX/intersection/._sim4_upsetplot_100x_500.pdf
- intersection/sim3_upsetplot_25x_300.pdf
- __MACOSX/intersection/._sim3_upsetplot_25x_300.pdf
- intersection/sim4_upsetplot_25x_0.pdf
- __MACOSX/intersection/._sim4_upsetplot_25x_0.pdf
- intersection/sim3_upsetplot_25x_5.pdf
- __MACOSX/intersection/._sim3_upsetplot_25x_5.pdf
- intersection/sim3_upsetplot_25x_100.pdf
- __MACOSX/intersection/._sim3_upsetplot_25x_100.pdf
- intersection/sim4_upsetplot_6x_5.pdf
- __MACOSX/intersection/._sim4_upsetplot_6x_5.pdf
- intersection/sim4_upsetplot_3x_500.pdf
- __MACOSX/intersection/._sim4_upsetplot_3x_500.pdf
- intersection/sim3_upsetplot_100x_500.pdf
- __MACOSX/intersection/._sim3_upsetplot_100x_500.pdf
- intersection/sim3_upsetplot_6x_500.pdf
- __MACOSX/intersection/._sim3_upsetplot_6x_500.pdf
- intersection/sim4_upsetplot_12x_500.pdf
- __MACOSX/intersection/._sim4_upsetplot_12x_500.pdf
- intersection/sim4_upsetplot_50x_500.pdf
- __MACOSX/intersection/._sim4_upsetplot_50x_500.pdf
- intersection/sim3_upsetplot_50x_5.pdf
- __MACOSX/intersection/._sim3_upsetplot_50x_5.pdf
- intersection/sim4_upsetplot_50x_0.pdf
- __MACOSX/intersection/._sim4_upsetplot_50x_0.pdf
- intersection/sim3_upsetplot_3x_5.pdf
- __MACOSX/intersection/._sim3_upsetplot_3x_5.pdf
- intersection/sim4_upsetplot_50x_100.pdf
- __MACOSX/intersection/._sim4_upsetplot_50x_100.pdf
- intersection/sim3_upsetplot_6x_300.pdf
- __MACOSX/intersection/._sim3_upsetplot_6x_300.pdf
- intersection/sim4_upsetplot_50x_5.pdf
- __MACOSX/intersection/._sim4_upsetplot_50x_5.pdf
- intersection/sim3_upsetplot_50x_0.pdf
- __MACOSX/intersection/._sim3_upsetplot_50x_0.pdf
- intersection/sim4_upsetplot_12x_300.pdf
- __MACOSX/intersection/._sim4_upsetplot_12x_300.pdf
- intersection/sim3_upsetplot_3x_0.pdf
- __MACOSX/intersection/._sim3_upsetplot_3x_0.pdf
- intersection/sim4_upsetplot_12x_100.pdf
- __MACOSX/intersection/._sim4_upsetplot_12x_100.pdf
- intersection/sim3_upsetplot_6x_100.pdf
- __MACOSX/intersection/._sim3_upsetplot_6x_100.pdf
- intersection/sim4_upsetplot_50x_300.pdf
- __MACOSX/intersection/._sim4_upsetplot_50x_300.pdf
