# Supplementary material for: Reproducible evaluation of transposable element detectors with McClintock 2 guides accurate inference of Ty insertion patterns in yeast
Source: Mob DNA. 2023 Jul 14;14:8. doi: 10.1186/s13100-023-00296-4 (PMC10347736; doi:10.1186/s13100-023-00296-4)
Supplement: Supplementary file 6 — Additional file 6. Scripts to generate and analyze results for simulations, run-time performance, and empirical data analysis. Zip file containing READMEs and scripts to to generate and analyze results for simulations, run-time performance, and empirical data analysis. [file 13100_2023_296_MOESM6_ESM.zip]

Archive with 33 entries (29 files):
- code_availability/
- code_availability/.DS_Store
- __MACOSX/code_availability/._.DS_Store
- code_availability/empirical/
- code_availability/simulation_batches/
- code_availability/performance/
- code_availability/empirical/nucleosome_data.txt
- code_availability/empirical/Snakefile_empirical_analysis
- code_availability/empirical/.DS_Store
- __MACOSX/code_availability/empirical/._.DS_Store
- code_availability/empirical/Snakefile_empirical
- code_availability/empirical/make_snakemake_config_empirical.py
- code_availability/empirical/cfg_empirical.json
- code_availability/empirical/README.md
- code_availability/empirical/peter_SRA_list.txt
- code_availability/empirical/empirical_r_vis_data.R
- code_availability/empirical/sacTEcoverage.fa
- code_availability/empirical/empirical_r_vis_plots.R
- code_availability/empirical/empirical_merge_down50x_smk.sh
- code_availability/simulation_batches/.DS_Store
- __MACOSX/code_availability/simulation_batches/._.DS_Store
- code_availability/simulation_batches/upset_plot_data.py
- code_availability/simulation_batches/README.md
- code_availability/simulation_batches/sim_batches_reorder_sum.py
- code_availability/simulation_batches/sim_batches_upset.R
- code_availability/simulation_batches/sim_batches_fig.R
- code_availability/simulation_batches/nelson_combined_sum.csv
- code_availability/performance/seff_sum_50x.csv
- code_availability/performance/.DS_Store
- __MACOSX/code_availability/performance/._.DS_Store
- code_availability/performance/sim_performance_fig.R
- code_availability/performance/README.md
- code_availability/performance/seff_sum_100x.csv
