# Supplementary material for: Reproducible evaluation of transposable element detectors with McClintock 2 guides accurate inference of Ty insertion patterns in yeast
Source: Mob DNA. 2023 Jul 14;14:8. doi: 10.1186/s13100-023-00296-4 (PMC10347736; doi:10.1186/s13100-023-00296-4)
Supplement: Supplementary file 6 — Additional file 6. Scripts to generate and analyze results for simulations, run-time performance, and empirical data analysis. Zip file containing READMEs and scripts to to generate and analyze results for simulations, run-time performance, and empirical data analysis. [file 13100_2023_296_MOESM6_ESM.zip › code_availability/empirical/nucleosome_data.txt]

-2000	0.657310
-1999	0.658495
-1998	0.659829
-1997	0.661270
-1996	0.662755
-1995	0.664294
-1994	0.666119
-1993	0.667862
-1992	0.669565
-1991	0.671178
-1990	0.672658
-1989	0.674027
-1988	0.675223
-1987	0.676283
-1986	0.677225
-1985	0.678050
-1984	0.678789
-1983	0.679487
-1982	0.680148
-1981	0.680756
-1980	0.681353
-1979	0.681872
-1978	0.682303
-1977	0.682732
-1976	0.683015
-1975	0.683177
-1974	0.683291
-1973	0.683674
-1972	0.683995
-1971	0.684274
-1970	0.684558
-1969	0.684769
-1968	0.684881
-1967	0.684880
-1966	0.684833
-1965	0.684690
-1964	0.684469
-1963	0.684253
-1962	0.683945
-1961	0.683641
-1960	0.683356
-1959	0.683012
-1958	0.682647
-1957	0.682265
-1956	0.681910
-1955	0.681608
-1954	0.681404
-1953	0.681315
-1952	0.681335
-1951	0.681491
-1950	0.681661
-1949	0.681922
-1948	0.682263
-1947	0.682689
-1946	0.683206
-1945	0.683816
-1944	0.684525
-1943	0.685342
-1942	0.686243
-1941	0.687205
-1940	0.688296
-1939	0.689517
-1938	0.690837
-1937	0.692241
-1936	0.693735
-1935	0.695309
-1934	0.697028
-1933	0.698835
-1932	0.700665
-1931	0.702433
-1930	0.704174
-1929	0.705894
-1928	0.707512
-1927	0.709100
-1926	0.710622
-1925	0.712138
-1924	0.713561
-1923	0.714853
-1922	0.716010
-1921	0.717066
-1920	0.718049
-1919	0.718757
-1918	0.719202
-1917	0.719401
-1916	0.719351
-1915	0.719137
-1914	0.718779
-1913	0.718101
-1912	0.717123
-1911	0.715778
-1910	0.714078
-1909	0.712030
-1908	0.709701
-1907	0.707243
-1906	0.704493
-1905	0.701556
-1904	0.698389
-1903	0.695052
-1902	0.691550
-1901	0.687901
-1900	0.684183
-1899	0.680488
-1898	0.676759
-1897	0.672996
-1896	0.669211
-1895	0.665473
-1894	0.661897
-1893	0.658337
-1892	0.654856
-1891	0.651511
-1890	0.648286
-1889	0.645207
-1888	0.642354
-1887	0.639777
-1886	0.637373
-1885	0.635078
-1884	0.632990
-1883	0.631380
-1882	0.629963
-1881	0.629104
-1880	0.628354
-1879	0.627734
-1878	0.627283
-1877	0.627003
-1876	0.626805
-1875	0.626685
-1874	0.626671
-1873	0.626751
-1872	0.626961
-1871	0.627233
-1870	0.627711
-1869	0.628245
-1868	0.628862
-1867	0.629559
-1866	0.630354
-1865	0.631258
-1864	0.632248
-1863	0.633218
-1862	0.634175
-1861	0.635137
-1860	0.636103
-1859	0.637035
-1858	0.637848
-1857	0.638560
-1856	0.639160
-1855	0.639642
-1854	0.640048
-1853	0.640472
-1852	0.641011
-1851	0.641430
-1850	0.641788
-1849	0.642039
-1848	0.642222
-1847	0.642334
-1846	0.642380
-1845	0.642333
-1844	0.642247
-1843	0.642191
-1842	0.642078
-1841	0.641963
-1840	0.641793
-1839	0.641628
-1838	0.641552
-1837	0.641453
-1836	0.641310
-1835	0.641060
-1834	0.640717
-1833	0.640294
-1832	0.639859
-1831	0.639412
-1830	0.638993
-1829	0.638617
-1828	0.638273
-1827	0.637990
-1826	0.637777
-1825	0.637655
-1824	0.637758
-1823	0.638316
-1822	0.638926
-1821	0.639623
-1820	0.640437
-1819	0.641343
-1818	0.642271
-1817	0.643282
-1816	0.644353
-1815	0.645431
-1814	0.646536
-1813	0.647662
-1812	0.648781
-1811	0.649814
-1810	0.650826
-1809	0.651869
-1808	0.652868
-1807	0.653837
-1806	0.654745
-1805	0.655654
-1804	0.656685
-1803	0.657715
-1802	0.658784
-1801	0.659843
-1800	0.660957
-1799	0.662152
-1798	0.663381
-1797	0.664579
-1796	0.665745
-1795	0.666825
-1794	0.667892
-1793	0.668922
-1792	0.669948
-1791	0.670999
-1790	0.671997
-1789	0.672921
-1788	0.673804
-1787	0.674686
-1786	0.675616
-1785	0.676585
-1784	0.677617
-1783	0.678739
-1782	0.679955
-1781	0.681190
-1780	0.682450
-1779	0.683828
-1778	0.685406
-1777	0.687105
-1776	0.688882
-1775	0.690887
-1774	0.693277
-1773	0.695792
-1772	0.698185
-1771	0.700423
-1770	0.702545
-1769	0.704600
-1768	0.706568
-1767	0.708433
-1766	0.710172
-1765	0.711877
-1764	0.713539
-1763	0.715123
-1762	0.716680
-1761	0.718204
-1760	0.719911
-1759	0.721643
-1758	0.723312
-1757	0.724882
-1756	0.726325
-1755	0.727590
-1754	0.728649
-1753	0.729542
-1752	0.730289
-1751	0.730850
-1750	0.731200
-1749	0.731339
-1748	0.731428
-1747	0.731417
-1746	0.731224
-1745	0.730810
-1744	0.730177
-1743	0.729349
-1742	0.728341
-1741	0.727249
-1740	0.726230
-1739	0.725223
-1738	0.724222
-1737	0.723117
-1736	0.721908
-1735	0.720615
-1734	0.719278
-1733	0.717895
-1732	0.716512
-1731	0.715176
-1730	0.713815
-1729	0.712440
-1728	0.711084
-1727	0.709723
-1726	0.708403
-1725	0.707163
-1724	0.705960
-1723	0.705015
-1722	0.704157
-1721	0.703287
-1720	0.702438
-1719	0.701598
-1718	0.700825
-1717	0.700114
-1716	0.699395
-1715	0.698652
-1714	0.697924
-1713	0.697214
-1712	0.696607
-1711	0.696044
-1710	0.695459
-1709	0.694953
-1708	0.694585
-1707	0.694359
-1706	0.694116
-1705	0.693884
-1704	0.693684
-1703	0.693564
-1702	0.693451
-1701	0.693368
-1700	0.693291
-1699	0.693280
-1698	0.693543
-1697	0.693676
-1696	0.693677
-1695	0.693715
-1694	0.693773
-1693	0.693915
-1692	0.693953
-1691	0.693869
-1690	0.693715
-1689	0.693473
-1688	0.693175
-1687	0.692913
-1686	0.692595
-1685	0.692173
-1684	0.692012
-1683	0.691755
-1682	0.691341
-1681	0.690680
-1680	0.689718
-1679	0.688450
-1678	0.686991
-1677	0.685483
-1676	0.684028
-1675	0.682391
-1674	0.680649
-1673	0.678835
-1672	0.677100
-1671	0.675215
-1670	0.673244
-1669	0.671200
-1668	0.669049
-1667	0.666785
-1666	0.664444
-1665	0.662145
-1664	0.659874
-1663	0.657626
-1662	0.655476
-1661	0.653424
-1660	0.651382
-1659	0.649501
-1658	0.647779
-1657	0.646082
-1656	0.644460
-1655	0.642956
-1654	0.641497
-1653	0.640304
-1652	0.639575
-1651	0.638847
-1650	0.638110
-1649	0.637417
-1648	0.636858
-1647	0.636386
-1646	0.635967
-1645	0.635629
-1644	0.635317
-1643	0.634992
-1642	0.634743
-1641	0.634434
-1640	0.634121
-1639	0.633843
-1638	0.633534
-1637	0.633205
-1636	0.632831
-1635	0.632448
-1634	0.632108
-1633	0.631877
-1632	0.631683
-1631	0.631537
-1630	0.631805
-1629	0.632206
-1628	0.632769
-1627	0.633660
-1626	0.634949
-1625	0.636377
-1624	0.637864
-1623	0.639454
-1622	0.641154
-1621	0.642970
-1620	0.644857
-1619	0.647091
-1618	0.649647
-1617	0.652217
-1616	0.654772
-1615	0.657493
-1614	0.660231
-1613	0.662871
-1612	0.665385
-1611	0.667840
-1610	0.670217
-1609	0.672549
-1608	0.674845
-1607	0.677045
-1606	0.679210
-1605	0.681319
-1604	0.683380
-1603	0.685476
-1602	0.687501
-1601	0.689632
-1600	0.691822
-1599	0.693895
-1598	0.695873
-1597	0.697708
-1596	0.699420
-1595	0.700990
-1594	0.702476
-1593	0.703855
-1592	0.705207
-1591	0.706443
-1590	0.707746
-1589	0.708851
-1588	0.709736
-1587	0.710395
-1586	0.710912
-1585	0.711289
-1584	0.711550
-1583	0.711698
-1582	0.711759
-1581	0.711763
-1580	0.711714
-1579	0.711650
-1578	0.711514
-1577	0.711282
-1576	0.710963
-1575	0.710469
-1574	0.709901
-1573	0.709248
-1572	0.708484
-1571	0.707688
-1570	0.706975
-1569	0.706213
-1568	0.705436
-1567	0.704650
-1566	0.703899
-1565	0.703379
-1564	0.702889
-1563	0.702451
-1562	0.701978
-1561	0.701478
-1560	0.700888
-1559	0.700228
-1558	0.699546
-1557	0.698853
-1556	0.698266
-1555	0.697771
-1554	0.697366
-1553	0.696972
-1552	0.696608
-1551	0.696280
-1550	0.695973
-1549	0.695742
-1548	0.695614
-1547	0.695600
-1546	0.695723
-1545	0.696003
-1544	0.696595
-1543	0.697236
-1542	0.697895
-1541	0.698551
-1540	0.699211
-1539	0.699804
-1538	0.700535
-1537	0.701420
-1536	0.702238
-1535	0.703127
-1534	0.704103
-1533	0.705100
-1532	0.706082
-1531	0.707207
-1530	0.708421
-1529	0.709646
-1528	0.710886
-1527	0.712228
-1526	0.713659
-1525	0.715238
-1524	0.716852
-1523	0.718667
-1522	0.720522
-1521	0.722539
-1520	0.724558
-1519	0.726576
-1518	0.729008
-1517	0.731309
-1516	0.733493
-1515	0.735401
-1514	0.737046
-1513	0.738431
-1512	0.739547
-1511	0.740451
-1510	0.741112
-1509	0.741528
-1508	0.741717
-1507	0.741726
-1506	0.741714
-1505	0.741604
-1504	0.741775
-1503	0.741936
-1502	0.741963
-1501	0.741810
-1500	0.741692
-1499	0.741436
-1498	0.741012
-1497	0.740461
-1496	0.739826
-1495	0.739074
-1494	0.738016
-1493	0.736652
-1492	0.735023
-1491	0.733114
-1490	0.730957
-1489	0.728562
-1488	0.725936
-1487	0.723173
-1486	0.720380
-1485	0.717363
-1484	0.714242
-1483	0.711087
-1482	0.707821
-1481	0.704483
-1480	0.701112
-1479	0.697716
-1478	0.694380
-1477	0.691126
-1476	0.687942
-1475	0.684849
-1474	0.681929
-1473	0.679116
-1472	0.676412
-1471	0.673816
-1470	0.671455
-1469	0.669336
-1468	0.667459
-1467	0.665797
-1466	0.664505
-1465	0.663437
-1464	0.662611
-1463	0.662055
-1462	0.661691
-1461	0.661556
-1460	0.661570
-1459	0.661754
-1458	0.662102
-1457	0.662529
-1456	0.663003
-1455	0.663504
-1454	0.663996
-1453	0.664519
-1452	0.664990
-1451	0.665518
-1450	0.666082
-1449	0.666581
-1448	0.667005
-1447	0.667339
-1446	0.667595
-1445	0.667857
-1444	0.668262
-1443	0.668625
-1442	0.668908
-1441	0.668965
-1440	0.668776
-1439	0.668376
-1438	0.667767
-1437	0.666998
-1436	0.666106
-1435	0.665017
-1434	0.663941
-1433	0.663079
-1432	0.662181
-1431	0.661327
-1430	0.660420
-1429	0.659464
-1428	0.658454
-1427	0.657371
-1426	0.656233
-1425	0.655086
-1424	0.653971
-1423	0.652937
-1422	0.651989
-1421	0.651057
-1420	0.650201
-1419	0.649460
-1418	0.648892
-1417	0.648454
-1416	0.648053
-1415	0.647634
-1414	0.647157
-1413	0.646684
-1412	0.646231
-1411	0.645801
-1410	0.645643
-1409	0.645625
-1408	0.645799
-1407	0.645993
-1406	0.646210
-1405	0.646463
-1404	0.646961
-1403	0.647561
-1402	0.648124
-1401	0.648695
-1400	0.649279
-1399	0.649927
-1398	0.650732
-1397	0.651509
-1396	0.652369
-1395	0.653264
-1394	0.654118
-1393	0.654932
-1392	0.655955
-1391	0.657066
-1390	0.658149
-1389	0.659252
-1388	0.660501
-1387	0.661775
-1386	0.663128
-1385	0.664639
-1384	0.666233
-1383	0.668061
-1382	0.670056
-1381	0.672114
-1380	0.674273
-1379	0.676470
-1378	0.678657
-1377	0.680805
-1376	0.682884
-1375	0.684998
-1374	0.687100
-1373	0.689344
-1372	0.691589
-1371	0.693859
-1370	0.696188
-1369	0.698583
-1368	0.700995
-1367	0.703484
-1366	0.706041
-1365	0.708655
-1364	0.711236
-1363	0.713871
-1362	0.716425
-1361	0.718958
-1360	0.721374
-1359	0.723784
-1358	0.726173
-1357	0.728466
-1356	0.730632
-1355	0.732599
-1354	0.734360
-1353	0.735899
-1352	0.737249
-1351	0.738411
-1350	0.739345
-1349	0.740023
-1348	0.740446
-1347	0.740648
-1346	0.740635
-1345	0.740389
-1344	0.739909
-1343	0.739203
-1342	0.738329
-1341	0.737488
-1340	0.736520
-1339	0.735383
-1338	0.734121
-1337	0.732628
-1336	0.730939
-1335	0.729059
-1334	0.726951
-1333	0.724664
-1332	0.722179
-1331	0.719446
-1330	0.716584
-1329	0.713594
-1328	0.710602
-1327	0.707524
-1326	0.704340
-1325	0.701004
-1324	0.697541
-1323	0.693989
-1322	0.690420
-1321	0.686742
-1320	0.682956
-1319	0.679339
-1318	0.675885
-1317	0.672587
-1316	0.669320
-1315	0.666223
-1314	0.663221
-1313	0.660321
-1312	0.657489
-1311	0.654740
-1310	0.652076
-1309	0.649479
-1308	0.647023
-1307	0.644629
-1306	0.642316
-1305	0.640120
-1304	0.638032
-1303	0.636127
-1302	0.634437
-1301	0.632817
-1300	0.631350
-1299	0.630029
-1298	0.628932
-1297	0.628112
-1296	0.627479
-1295	0.626966
-1294	0.626619
-1293	0.626367
-1292	0.626192
-1291	0.626086
-1290	0.626040
-1289	0.626110
-1288	0.626335
-1287	0.626649
-1286	0.627008
-1285	0.627353
-1284	0.627927
-1283	0.628836
-1282	0.629814
-1281	0.630793
-1280	0.631775
-1279	0.632700
-1278	0.633584
-1277	0.634473
-1276	0.635264
-1275	0.636095
-1274	0.636945
-1273	0.637876
-1272	0.638798
-1271	0.639657
-1270	0.640540
-1269	0.641442
-1268	0.642305
-1267	0.643196
-1266	0.644137
-1265	0.645091
-1264	0.646034
-1263	0.646912
-1262	0.647739
-1261	0.648521
-1260	0.649260
-1259	0.649991
-1258	0.650941
-1257	0.652070
-1256	0.653172
-1255	0.654188
-1254	0.655122
-1253	0.656028
-1252	0.656922
-1251	0.657810
-1250	0.658762
-1249	0.659815
-1248	0.660968
-1247	0.662227
-1246	0.663526
-1245	0.664857
-1244	0.666234
-1243	0.667654
-1242	0.669026
-1241	0.670361
-1240	0.671800
-1239	0.673288
-1238	0.674798
-1237	0.676303
-1236	0.677798
-1235	0.679209
-1234	0.680512
-1233	0.681885
-1232	0.683239
-1231	0.684633
-1230	0.686097
-1229	0.687537
-1228	0.689013
-1227	0.690486
-1226	0.691895
-1225	0.693319
-1224	0.694714
-1223	0.696152
-1222	0.697692
-1221	0.699409
-1220	0.701180
-1219	0.703132
-1218	0.705087
-1217	0.707128
-1216	0.709467
-1215	0.711829
-1214	0.714278
-1213	0.716835
-1212	0.719392
-1211	0.721969
-1210	0.724733
-1209	0.727466
-1208	0.730201
-1207	0.733011
-1206	0.736012
-1205	0.739037
-1204	0.742126
-1203	0.745343
-1202	0.748841
-1201	0.752411
-1200	0.755934
-1199	0.759339
-1198	0.762563
-1197	0.765644
-1196	0.768627
-1195	0.771508
-1194	0.774319
-1193	0.777030
-1192	0.779637
-1191	0.782153
-1190	0.784493
-1189	0.786492
-1188	0.788207
-1187	0.789641
-1186	0.790868
-1185	0.791888
-1184	0.792952
-1183	0.793745
-1182	0.794248
-1181	0.794419
-1180	0.794267
-1179	0.793780
-1178	0.793098
-1177	0.792279
-1176	0.791313
-1175	0.790195
-1174	0.788934
-1173	0.787578
-1172	0.786161
-1171	0.784535
-1170	0.782609
-1169	0.780371
-1168	0.777795
-1167	0.775012
-1166	0.772235
-1165	0.769248
-1164	0.766031
-1163	0.762582
-1162	0.758890
-1161	0.754950
-1160	0.750832
-1159	0.746506
-1158	0.742033
-1157	0.737764
-1156	0.733446
-1155	0.729005
-1154	0.724587
-1153	0.720159
-1152	0.715722
-1151	0.711304
-1150	0.707060
-1149	0.702924
-1148	0.698809
-1147	0.694765
-1146	0.690791
-1145	0.686715
-1144	0.682571
-1143	0.678336
-1142	0.674001
-1141	0.669639
-1140	0.665408
-1139	0.661523
-1138	0.657640
-1137	0.653769
-1136	0.650059
-1135	0.646422
-1134	0.642839
-1133	0.639348
-1132	0.635932
-1131	0.632567
-1130	0.629268
-1129	0.626135
-1128	0.623241
-1127	0.620550
-1126	0.617941
-1125	0.615457
-1124	0.613121
-1123	0.611013
-1122	0.608976
-1121	0.606960
-1120	0.604968
-1119	0.602870
-1118	0.600662
-1117	0.598404
-1116	0.596171
-1115	0.593888
-1114	0.591584
-1113	0.589309
-1112	0.587015
-1111	0.584741
-1110	0.582480
-1109	0.580179
-1108	0.577760
-1107	0.575310
-1106	0.572820
-1105	0.570289
-1104	0.567723
-1103	0.565255
-1102	0.562808
-1101	0.560410
-1100	0.558046
-1099	0.555967
-1098	0.554043
-1097	0.552150
-1096	0.550248
-1095	0.548552
-1094	0.546840
-1093	0.545113
-1092	0.543344
-1091	0.541596
-1090	0.539986
-1089	0.538681
-1088	0.537853
-1087	0.537366
-1086	0.537064
-1085	0.536999
-1084	0.537160
-1083	0.537555
-1082	0.538186
-1081	0.539086
-1080	0.540318
-1079	0.541810
-1078	0.543567
-1077	0.545609
-1076	0.548069
-1075	0.550874
-1074	0.553988
-1073	0.557487
-1072	0.561432
-1071	0.565605
-1070	0.569960
-1069	0.574523
-1068	0.579463
-1067	0.584782
-1066	0.590322
-1065	0.596041
-1064	0.601964
-1063	0.608132
-1062	0.614668
-1061	0.621606
-1060	0.628860
-1059	0.636328
-1058	0.643809
-1057	0.651277
-1056	0.658751
-1055	0.666234
-1054	0.673761
-1053	0.681305
-1052	0.688837
-1051	0.696414
-1050	0.704106
-1049	0.711800
-1048	0.719377
-1047	0.726828
-1046	0.734067
-1045	0.741083
-1044	0.747822
-1043	0.754289
-1042	0.760511
-1041	0.766483
-1040	0.772206
-1039	0.777717
-1038	0.782986
-1037	0.787966
-1036	0.792680
-1035	0.797040
-1034	0.801099
-1033	0.804899
-1032	0.808279
-1031	0.811280
-1030	0.813806
-1029	0.815866
-1028	0.817462
-1027	0.818676
-1026	0.819595
-1025	0.820255
-1024	0.820602
-1023	0.820663
-1022	0.820515
-1021	0.820156
-1020	0.819577
-1019	0.818759
-1018	0.817747
-1017	0.816633
-1016	0.815418
-1015	0.814077
-1014	0.812655
-1013	0.811177
-1012	0.810021
-1011	0.808980
-1010	0.807700
-1009	0.806156
-1008	0.804482
-1007	0.802595
-1006	0.800501
-1005	0.798331
-1004	0.796003
-1003	0.793638
-1002	0.791331
-1001	0.789283
-1000	0.787283
-999	0.785426
-998	0.783614
-997	0.781820
-996	0.780028
-995	0.778183
-994	0.776294
-993	0.774515
-992	0.772773
-991	0.771093
-990	0.769568
-989	0.768146
-988	0.766861
-987	0.765715
-986	0.764673
-985	0.763778
-984	0.763115
-983	0.762419
-982	0.761569
-981	0.760586
-980	0.759601
-979	0.758583
-978	0.757643
-977	0.756766
-976	0.756005
-975	0.755314
-974	0.754594
-973	0.753823
-972	0.753031
-971	0.752241
-970	0.751439
-969	0.750636
-968	0.749793
-967	0.749304
-966	0.749016
-965	0.748599
-964	0.747988
-963	0.747259
-962	0.746330
-961	0.745123
-960	0.743738
-959	0.742241
-958	0.740449
-957	0.738269
-956	0.735629
-955	0.732523
-954	0.729346
-953	0.725952
-952	0.722237
-951	0.718256
-950	0.714091
-949	0.709701
-948	0.705110
-947	0.700406
-946	0.695583
-945	0.690772
-944	0.685767
-943	0.680530
-942	0.675187
-941	0.669651
-940	0.663971
-939	0.658353
-938	0.652865
-937	0.647441
-936	0.642384
-935	0.637475
-934	0.632757
-933	0.628094
-932	0.623556
-931	0.619064
-930	0.614607
-929	0.610257
-928	0.606058
-927	0.602136
-926	0.598364
-925	0.594738
-924	0.591356
-923	0.588350
-922	0.585722
-921	0.583339
-920	0.581261
-919	0.579489
-918	0.577917
-917	0.576549
-916	0.575461
-915	0.574648
-914	0.574157
-913	0.573970
-912	0.574164
-911	0.574640
-910	0.575548
-909	0.576834
-908	0.578365
-907	0.580094
-906	0.581935
-905	0.583941
-904	0.586156
-903	0.588557
-902	0.591040
-901	0.593850
-900	0.596936
-899	0.600198
-898	0.603585
-897	0.607109
-896	0.610920
-895	0.614865
-894	0.618953
-893	0.623239
-892	0.627727
-891	0.632239
-890	0.636676
-889	0.641133
-888	0.645536
-887	0.649945
-886	0.654402
-885	0.658747
-884	0.662949
-883	0.667128
-882	0.671195
-881	0.675194
-880	0.679083
-879	0.682898
-878	0.686717
-877	0.690491
-876	0.694176
-875	0.697720
-874	0.701186
-873	0.704608
-872	0.707921
-871	0.711077
-870	0.714158
-869	0.717402
-868	0.721006
-867	0.724569
-866	0.728034
-865	0.731373
-864	0.734547
-863	0.737631
-862	0.740657
-861	0.743589
-860	0.746592
-859	0.749617
-858	0.752705
-857	0.755782
-856	0.758855
-855	0.761904
-854	0.764878
-853	0.767991
-852	0.771192
-851	0.774250
-850	0.777112
-849	0.779741
-848	0.782060
-847	0.784132
-846	0.786090
-845	0.787975
-844	0.789604
-843	0.790936
-842	0.792033
-841	0.792827
-840	0.793390
-839	0.793865
-838	0.794089
-837	0.793993
-836	0.793522
-835	0.792640
-834	0.791462
-833	0.790013
-832	0.788301
-831	0.786530
-830	0.784660
-829	0.782786
-828	0.780850
-827	0.778794
-826	0.776597
-825	0.774334
-824	0.772024
-823	0.769674
-822	0.767230
-821	0.764715
-820	0.762106
-819	0.759498
-818	0.756809
-817	0.754166
-816	0.751519
-815	0.748646
-814	0.745579
-813	0.742342
-812	0.738946
-811	0.735601
-810	0.732266
-809	0.728887
-808	0.725449
-807	0.721958
-806	0.718359
-805	0.714677
-804	0.710936
-803	0.707149
-802	0.703303
-801	0.699283
-800	0.695154
-799	0.690860
-798	0.686429
-797	0.682163
-796	0.677873
-795	0.673348
-794	0.668541
-793	0.663468
-792	0.657964
-791	0.652146
-790	0.646334
-789	0.640212
-788	0.633883
-787	0.627376
-786	0.620823
-785	0.614247
-784	0.607594
-783	0.600879
-782	0.594114
-781	0.587239
-780	0.580252
-779	0.573193
-778	0.566114
-777	0.559054
-776	0.551977
-775	0.544920
-774	0.537924
-773	0.531055
-772	0.524409
-771	0.518076
-770	0.511916
-769	0.505898
-768	0.500151
-767	0.494545
-766	0.489055
-765	0.483834
-764	0.478896
-763	0.474184
-762	0.469630
-761	0.465350
-760	0.461332
-759	0.457563
-758	0.454050
-757	0.450721
-756	0.447590
-755	0.444749
-754	0.442194
-753	0.440083
-752	0.438327
-751	0.436867
-750	0.435723
-749	0.434878
-748	0.434412
-747	0.434356
-746	0.434716
-745	0.435476
-744	0.436650
-743	0.438208
-742	0.440212
-741	0.442742
-740	0.445712
-739	0.449236
-738	0.453221
-737	0.457616
-736	0.462376
-735	0.467851
-734	0.473624
-733	0.479649
-732	0.486073
-731	0.492849
-730	0.498333
-729	0.505753
-728	0.513487
-727	0.521492
-726	0.529746
-725	0.538511
-724	0.547578
-723	0.556863
-722	0.566384
-721	0.576076
-720	0.585827
-719	0.595708
-718	0.605641
-717	0.615678
-716	0.625888
-715	0.636177
-714	0.646490
-713	0.656674
-712	0.666753
-711	0.676729
-710	0.686443
-709	0.695868
-708	0.705031
-707	0.713971
-706	0.722823
-705	0.731709
-704	0.740386
-703	0.748860
-702	0.757222
-701	0.765508
-700	0.773683
-699	0.781713
-698	0.789581
-697	0.797188
-696	0.804544
-695	0.811591
-694	0.818318
-693	0.824741
-692	0.830836
-691	0.836570
-690	0.841890
-689	0.846921
-688	0.851860
-687	0.856441
-686	0.861124
-685	0.865398
-684	0.869233
-683	0.872584
-682	0.875441
-681	0.878004
-680	0.880160
-679	0.881907
-678	0.883306
-677	0.884318
-676	0.885062
-675	0.885470
-674	0.885491
-673	0.885139
-672	0.884389
-671	0.883247
-670	0.881832
-669	0.880233
-668	0.878416
-667	0.876242
-666	0.873770
-665	0.871081
-664	0.868227
-663	0.865211
-662	0.861959
-661	0.858493
-660	0.854862
-659	0.851607
-658	0.848222
-657	0.844619
-656	0.840833
-655	0.837028
-654	0.833228
-653	0.829342
-652	0.825403
-651	0.821460
-650	0.817428
-649	0.813338
-648	0.809179
-647	0.804970
-646	0.800446
-645	0.795638
-644	0.790626
-643	0.785456
-642	0.780152
-641	0.774695
-640	0.769086
-639	0.763206
-638	0.757077
-637	0.750658
-636	0.743886
-635	0.736907
-634	0.729709
-633	0.722178
-632	0.714484
-631	0.706528
-630	0.698379
-629	0.689928
-628	0.681308
-627	0.672483
-626	0.663516
-625	0.654367
-624	0.645197
-623	0.635822
-622	0.626247
-621	0.616525
-620	0.606631
-619	0.596597
-618	0.586526
-617	0.576389
-616	0.566158
-615	0.555965
-614	0.545893
-613	0.535947
-612	0.526157
-611	0.516486
-610	0.507228
-609	0.498364
-608	0.489557
-607	0.480897
-606	0.472355
-605	0.463957
-604	0.455710
-603	0.447977
-602	0.440393
-601	0.432914
-600	0.425592
-599	0.418400
-598	0.411351
-597	0.404458
-596	0.397778
-595	0.391282
-594	0.385053
-593	0.379113
-592	0.373483
-591	0.368158
-590	0.363127
-589	0.358381
-588	0.354018
-587	0.350003
-586	0.346340
-585	0.343015
-584	0.340084
-583	0.337533
-582	0.335363
-581	0.333553
-580	0.332180
-579	0.331377
-578	0.331056
-577	0.331223
-576	0.331796
-575	0.332804
-574	0.334307
-573	0.336249
-572	0.338799
-571	0.341870
-570	0.345299
-569	0.349139
-568	0.353333
-567	0.357854
-566	0.362685
-565	0.367820
-564	0.373185
-563	0.378798
-562	0.384738
-561	0.391112
-560	0.397860
-559	0.404936
-558	0.412359
-557	0.420071
-556	0.428060
-555	0.436327
-554	0.444906
-553	0.453788
-552	0.462908
-551	0.472263
-550	0.481847
-549	0.491823
-548	0.502304
-547	0.513280
-546	0.524626
-545	0.536265
-544	0.548186
-543	0.560343
-542	0.572697
-541	0.585217
-540	0.598482
-539	0.612129
-538	0.626284
-537	0.640707
-536	0.655472
-535	0.670588
-534	0.686074
-533	0.701761
-532	0.717910
-531	0.734285
-530	0.750774
-529	0.767316
-528	0.783893
-527	0.800474
-526	0.817038
-525	0.833540
-524	0.849878
-523	0.865724
-522	0.881065
-521	0.895882
-520	0.910153
-519	0.923822
-518	0.936859
-517	0.949212
-516	0.960898
-515	0.971918
-514	0.982180
-513	0.991616
-512	1.000253
-511	1.008132
-510	1.015341
-509	1.021867
-508	1.027716
-507	1.032885
-506	1.037319
-505	1.041053
-504	1.044091
-503	1.046383
-502	1.047966
-501	1.048851
-500	1.048921
-499	1.048099
-498	1.046366
-497	1.043836
-496	1.040357
-495	1.036039
-494	1.030930
-493	1.024964
-492	1.018522
-491	1.011694
-490	1.004460
-489	0.996740
-488	0.988659
-487	0.980216
-486	0.971330
-485	0.962019
-484	0.952330
-483	0.942262
-482	0.931813
-481	0.921057
-480	0.910062
-479	0.898778
-478	0.887274
-477	0.875443
-476	0.863346
-475	0.850920
-474	0.838223
-473	0.825253
-472	0.812265
-471	0.799040
-470	0.785495
-469	0.771699
-468	0.757810
-467	0.743804
-466	0.730213
-465	0.716733
-464	0.703344
-463	0.690035
-462	0.676835
-461	0.663674
-460	0.650754
-459	0.637767
-458	0.624775
-457	0.611781
-456	0.598755
-455	0.585840
-454	0.573208
-453	0.561028
-452	0.548956
-451	0.537027
-450	0.525235
-449	0.513494
-448	0.501802
-447	0.490225
-446	0.479051
-445	0.467919
-444	0.456849
-443	0.445842
-442	0.434971
-441	0.424310
-440	0.413636
-439	0.403053
-438	0.392540
-437	0.382080
-436	0.371798
-435	0.361654
-434	0.351848
-433	0.342281
-432	0.332892
-431	0.323669
-430	0.314710
-429	0.306060
-428	0.297915
-427	0.290077
-426	0.282581
-425	0.275424
-424	0.268590
-423	0.262221
-422	0.256345
-421	0.250791
-420	0.245550
-419	0.240742
-418	0.236458
-417	0.232633
-416	0.229193
-415	0.226261
-414	0.223698
-413	0.221526
-412	0.219758
-411	0.218322
-410	0.217313
-409	0.216641
-408	0.216406
-407	0.216588
-406	0.217254
-405	0.218307
-404	0.219756
-403	0.221548
-402	0.223736
-401	0.226222
-400	0.228947
-399	0.232106
-398	0.235574
-397	0.239360
-396	0.243565
-395	0.248114
-394	0.253037
-393	0.258319
-392	0.264023
-391	0.270049
-390	0.276348
-389	0.282919
-388	0.289959
-387	0.297594
-386	0.305767
-385	0.314378
-384	0.323399
-383	0.332909
-382	0.342755
-381	0.352977
-380	0.363615
-379	0.374784
-378	0.386733
-377	0.399023
-376	0.411628
-375	0.424626
-374	0.437926
-373	0.451552
-372	0.465493
-371	0.479828
-370	0.495220
-369	0.511201
-368	0.527632
-367	0.544350
-366	0.561315
-365	0.578640
-364	0.596285
-363	0.614049
-362	0.631914
-361	0.649856
-360	0.667844
-359	0.685898
-358	0.704113
-357	0.722295
-356	0.740363
-355	0.758312
-354	0.776069
-353	0.793639
-352	0.811401
-351	0.829162
-350	0.846757
-349	0.864159
-348	0.881392
-347	0.898435
-346	0.915162
-345	0.931627
-344	0.947862
-343	0.963813
-342	0.979372
-341	0.994543
-340	1.009140
-339	1.023150
-338	1.036641
-337	1.049486
-336	1.061431
-335	1.072532
-334	1.082743
-333	1.092074
-332	1.100519
-331	1.108049
-330	1.114581
-329	1.120084
-328	1.124580
-327	1.128137
-326	1.130641
-325	1.132076
-324	1.132498
-323	1.131944
-322	1.130377
-321	1.127803
-320	1.124238
-319	1.119588
-318	1.113892
-317	1.107117
-316	1.099243
-315	1.090331
-314	1.080424
-313	1.069410
-312	1.057294
-311	1.044164
-310	1.030195
-309	1.015203
-308	0.999314
-307	0.982655
-306	0.965130
-305	0.946639
-304	0.927350
-303	0.907336
-302	0.886698
-301	0.865493
-300	0.843855
-299	0.821853
-298	0.799541
-297	0.776985
-296	0.754213
-295	0.731286
-294	0.708441
-293	0.685675
-292	0.663070
-291	0.640566
-290	0.618166
-289	0.596104
-288	0.574431
-287	0.553164
-286	0.532176
-285	0.511460
-284	0.491007
-283	0.470879
-282	0.451215
-281	0.432271
-280	0.413983
-279	0.396233
-278	0.379032
-277	0.362323
-276	0.346187
-275	0.330846
-274	0.316188
-273	0.302538
-272	0.289725
-271	0.277751
-270	0.266392
-269	0.255764
-268	0.245862
-267	0.236475
-266	0.227701
-265	0.219522
-264	0.211860
-263	0.204759
-262	0.198398
-261	0.192471
-260	0.186998
-259	0.181957
-258	0.177313
-257	0.173041
-256	0.169334
-255	0.165903
-254	0.162832
-253	0.160048
-252	0.157486
-251	0.155224
-250	0.153243
-249	0.151583
-248	0.150324
-247	0.149270
-246	0.148329
-245	0.147504
-244	0.146823
-243	0.146289
-242	0.145883
-241	0.145657
-240	0.145547
-239	0.145571
-238	0.145777
-237	0.146127
-236	0.146655
-235	0.147396
-234	0.148369
-233	0.149566
-232	0.151097
-231	0.152905
-230	0.154957
-229	0.157244
-228	0.159785
-227	0.162579
-226	0.165570
-225	0.168763
-224	0.172160
-223	0.175869
-222	0.179827
-221	0.183964
-220	0.188298
-219	0.192793
-218	0.197589
-217	0.202668
-216	0.208046
-215	0.213795
-214	0.219965
-213	0.226769
-212	0.233896
-211	0.241660
-210	0.250035
-209	0.258847
-208	0.268036
-207	0.277617
-206	0.287904
-205	0.298738
-204	0.310008
-203	0.321872
-202	0.334262
-201	0.347358
-200	0.360947
-199	0.375059
-198	0.389596
-197	0.404787
-196	0.420645
-195	0.437307
-194	0.454954
-193	0.473188
-192	0.492100
-191	0.512075
-190	0.533547
-189	0.555770
-188	0.579264
-187	0.603738
-186	0.628904
-185	0.654774
-184	0.681205
-183	0.708225
-182	0.736077
-181	0.764396
-180	0.793078
-179	0.822297
-178	0.852344
-177	0.882989
-176	0.913648
-175	0.944289
-174	0.974807
-173	1.005177
-172	1.035120
-171	1.064498
-170	1.093253
-169	1.121417
-168	1.148749
-167	1.174890
-166	1.199570
-165	1.222702
-164	1.244245
-163	1.264157
-162	1.282287
-161	1.298579
-160	1.312951
-159	1.325311
-158	1.335618
-157	1.343836
-156	1.349860
-155	1.353616
-154	1.355027
-153	1.354093
-152	1.350887
-151	1.345373
-150	1.337582
-149	1.327515
-148	1.315197
-147	1.300606
-146	1.283757
-145	1.264795
-144	1.243856
-143	1.220935
-142	1.196071
-141	1.169336
-140	1.141033
-139	1.111232
-138	1.080025
-137	1.047482
-136	1.013905
-135	0.979531
-134	0.944607
-133	0.909259
-132	0.873652
-131	0.837785
-130	0.801773
-129	0.765764
-128	0.729787
-127	0.694192
-126	0.659290
-125	0.624861
-124	0.591067
-123	0.557947
-122	0.525614
-121	0.494145
-120	0.463859
-119	0.434636
-118	0.406386
-117	0.379193
-116	0.353000
-115	0.328167
-114	0.304738
-113	0.282494
-112	0.261952
-111	0.242748
-110	0.225190
-109	0.208849
-108	0.193521
-107	0.179114
-106	0.165601
-105	0.153495
-104	0.142671
-103	0.133226
-102	0.124889
-101	0.117569
-100	0.110960
-99	0.105130
-98	0.100155
-97	0.095824
-96	0.092020
-95	0.088707
-94	0.086049
-93	0.083857
-92	0.082032
-91	0.080548
-90	0.079320
-89	0.078308
-88	0.077580
-87	0.077020
-86	0.076653
-85	0.076458
-84	0.076431
-83	0.076444
-82	0.076510
-81	0.076642
-80	0.076803
-79	0.077016
-78	0.077233
-77	0.077466
-76	0.077684
-75	0.077887
-74	0.078111
-73	0.078308
-72	0.078480
-71	0.078595
-70	0.078673
-69	0.078702
-68	0.078662
-67	0.078532
-66	0.078343
-65	0.078080
-64	0.077771
-63	0.077474
-62	0.077185
-61	0.076944
-60	0.076669
-59	0.076359
-58	0.076089
-57	0.075872
-56	0.075813
-55	0.075897
-54	0.076048
-53	0.076363
-52	0.076890
-51	0.077592
-50	0.078471
-49	0.079455
-48	0.080513
-47	0.081678
-46	0.082977
-45	0.084420
-44	0.086004
-43	0.087888
-42	0.090050
-41	0.092465
-40	0.095171
-39	0.098281
-38	0.101855
-37	0.106106
-36	0.110778
-35	0.115926
-34	0.121667
-33	0.127981
-32	0.135125
-31	0.143207
-30	0.152576
-29	0.162766
-28	0.174064
-27	0.186329
-26	0.199783
-25	0.214283
-24	0.229894
-23	0.246671
-22	0.264732
-21	0.284128
-20	0.305751
-19	0.328939
-18	0.353520
-17	0.379176
-16	0.405757
-15	0.433049
-14	0.461314
-13	0.490224
-12	0.519489
-11	0.549028
-10	0.578703
-9	0.608457
-8	0.638111
-7	0.667377
-6	0.696074
-5	0.724098
-4	0.751361
-3	0.777773
-2	0.803143
-1	0.827426
[truncated: 500 more rows]
