# Supplementary material for: Reproducible evaluation of transposable element detectors with McClintock 2 guides accurate inference of Ty insertion patterns in yeast
Source: Mob DNA. 2023 Jul 14;14:8. doi: 10.1186/s13100-023-00296-4 (PMC10347736; doi:10.1186/s13100-023-00296-4)
Supplement: Supplementary file 6 — Additional file 6. Scripts to generate and analyze results for simulations, run-time performance, and empirical data analysis. Zip file containing READMEs and scripts to to generate and analyze results for simulations, run-time performance, and empirical data analysis. [file 13100_2023_296_MOESM6_ESM.zip › code_availability/empirical/Snakefile_empirical_analysis]

# METHODS=["tebreak","temp2"]
METHODS=["ngs_te_mapper","ngs_te_mapper2","popoolationte","popoolationte2",
        "relocate","relocate2","retroseq","tebreak","teflon","te-locate","temp","temp2"]
FAMILIES=["TY1","TY2","TY3","TY3_1p","TY4","TY5"]

rule all:
    input: 
        config['out']['outdir']+"/r_vis/coverage_bar_"+config['out']['prefix']+".pdf",
        config['out']['outdir']+"/r_vis/nonref_"+config['out']['prefix']+"_boxplot.pdf",
        config['out']['outdir']+"/r_vis/supp_cov_"+config['out']['prefix']+"_boxplot.pdf",
        config['out']['outdir']+"/r_vis/method_correlation_"+config['out']['prefix']+".pdf",
        config['out']['outdir']+"/r_vis/tRNAtable_bar_"+config['out']['prefix']+".pdf",
        config['out']['outdir']+"/r_vis/nuc_relocate2.pdf",
        config['out']['outdir']+"/r_vis/supp_old_density.pdf",
        config['out']['outdir']+"/r_vis/supp_new_density.pdf",
        config['out']['outdir']+"/r_vis/main_bestinclass_density.pdf",
        expand(config['out']['outdir']+"/r_vis/{method}_combined.vcf", method = METHODS)

# running empirical/empirical_r_vis_data.R
rule r_vis_data:
    input:
        config['out']['outdir']+"/out/"
    conda:
        config['resources']['renv']
    output:
        config['out']['outdir']+"/r_vis/realtsd_TY1.pdf",
        config['out']['outdir']+"/r_vis/realtsd_TY2.pdf",
        config['out']['outdir']+"/r_vis/realtsd_TY3.pdf",
        config['out']['outdir']+"/r_vis/realtsd_TY4.pdf",
        config['out']['outdir']+"/r_vis/method_table_for_strain_"+config['out']['prefix']+".csv",
        config['out']['outdir']+"/r_vis/tRNAtable_"+config['out']['prefix']+".csv",
        config['out']['outdir']+"/r_vis/coverage_table_"+config['out']['prefix']+".csv",
        config['out']['outdir']+"/r_vis/coverage_table_for_strain_"+config['out']['prefix']+".csv",
        config['out']['outdir']+"/r_vis/coverage_bar_"+config['out']['prefix']+".pdf",
        directory(config['out']['outdir']+"/r_vis/density_data/")
    params:
        mccdir=config['mccdir'],
        out=config['out']['outdir'],
        script=config['analysis']['r_vis_data'],
        prefix=config['out']['prefix']
    log:
        config['out']['outdir']+"/logs/r_vis_data.log"
    shell:
        "Rscript --vanilla {params.script} {params.mccdir} {params.out} {params.prefix} &> {log}"

# running empirical/empirical_r_vis_plots.R
rule r_vis_plots:
    input:
        config['out']['outdir']+"/r_vis/method_table_for_strain_"+config['out']['prefix']+".csv",
        config['out']['outdir']+"/r_vis/tRNAtable_"+config['out']['prefix']+".csv",
        config['out']['outdir']+"/r_vis/coverage_table_"+config['out']['prefix']+".csv",
        config['out']['outdir']+"/r_vis/coverage_table_for_strain_"+config['out']['prefix']+".csv",
        config['out']['outdir']+"/r_vis/density_data/"
    conda:
        config['resources']['renv']
    output:
        config['out']['outdir']+"/r_vis/nonref_"+config['out']['prefix']+"_boxplot.pdf",
        config['out']['outdir']+"/r_vis/supp_cov_"+config['out']['prefix']+"_boxplot.pdf",
        config['out']['outdir']+"/r_vis/method_correlation_"+config['out']['prefix']+".pdf",
        config['out']['outdir']+"/r_vis/tRNAtable_bar_"+config['out']['prefix']+".pdf",
        config['out']['outdir']+"/r_vis/nuc_relocate2.pdf",
        config['out']['outdir']+"/r_vis/supp_old_density.pdf",
        config['out']['outdir']+"/r_vis/supp_new_density.pdf",
        config['out']['outdir']+"/r_vis/main_bestinclass_density.pdf"
    params:
        paperdir=config['paperdir'],
        out=config['out']['outdir'],
        script=config['analysis']['r_vis_plots'],
        prefix=config['out']['prefix']
    log:
        config['out']['outdir']+"/logs/r_vis_plots.log"
    shell:
        "Rscript --vanilla {params.script} {params.paperdir} {params.out} {params.prefix} &> {log}"

# merge 1000-sample vcf files in to one
rule split_vcf:
    input:
        config['out']['outdir']+"/out/"
    output:
        expand(config['out']['outdir']+"/r_vis/vcf/{{method}}/{family}{strand}_vcf.list", family = FAMILIES, strand = ["+","-","."])
    conda:
        config['resources']['renv']
    params:
        families=FAMILIES,
        out_dir=config['out']['outdir']+"/r_vis/vcf/"
    threads:
        1
    log:
        config['out']['outdir']+"/logs/split_vcf_{method}.log"
    shell:
        '''
        method={wildcards.method}
        mkdir -p {params.out_dir}/${{method}}
        for file in `ls -1 {input}/*/*_1/results/${{method}}/*_nonredundant_non-reference_sample.vcf`; do                
            prefix=`basename ${{file}} .vcf`
            # bgzip --force --keep --threads {threads} $file
            # bcftools index ${{file}}.gz
            for family in {params.families}; do
                # forward strand
                bcftools view -i "(INFO/FAMILY)='${{family}}' && (INFO/STRAND)='+'" \
                    --threads {threads} --with-header -O z -o {params.out_dir}/${{method}}/${{prefix}}_${{family}}+.vcf.gz \
                    ${{file}}
                bcftools index {params.out_dir}/${{method}}/${{prefix}}_${{family}}+.vcf.gz
                # reverse strand
                bcftools view -i "(INFO/FAMILY)='${{family}}' && (INFO/STRAND)='-'" \
                    --threads {threads} --with-header -O z -o {params.out_dir}/${{method}}/${{prefix}}_${{family}}-.vcf.gz \
                    ${{file}}
                bcftools index {params.out_dir}/${{method}}/${{prefix}}_${{family}}-.vcf.gz
                # unknown strand
                bcftools view -i "(INFO/FAMILY)='${{family}}' && (INFO/STRAND)='.'" \
                    --threads {threads} --with-header -O z -o {params.out_dir}/${{method}}/${{prefix}}_${{family}}..vcf.gz \
                    ${{file}}
                bcftools index {params.out_dir}/${{method}}/${{prefix}}_${{family}}..vcf.gz
            done
        done
        for family in {params.families}; do
            # forward
            ls -1 {params.out_dir}/${{method}}/*_${{family}}+.vcf.gz > {params.out_dir}/${{method}}/${{family}}+_vcf.list
            # reverse
            ls -1 {params.out_dir}/${{method}}/*_${{family}}-.vcf.gz > {params.out_dir}/${{method}}/${{family}}-_vcf.list
            # unknown strand
            ls -1 {params.out_dir}/${{method}}/*_${{family}}..vcf.gz > {params.out_dir}/${{method}}/${{family}}._vcf.list
        done
        '''

rule merge_vcf:
    input:
        expand(config['out']['outdir']+"/r_vis/vcf/{{method}}/{family}{strand}_vcf.list", family = FAMILIES, strand = ["+","-","."])
    output:
        full=config['out']['outdir']+"/r_vis/{method}_combined.vcf"
    conda:
        config['resources']['renv']
    params:
        families=FAMILIES,
        out_dir=config['out']['outdir']+"/r_vis/vcf/"
    threads:
        config['resources']['threads']
    log:
        config['out']['outdir']+"/logs/merge_vcf_{method}.log"
    shell:
        '''
        method={wildcards.method}
        for family in {params.families}; do
            # forward
            bcftools merge -m none --threads {threads} -O z -o {params.out_dir}/${{method}}/${{family}}+_combined.vcf.gz --file-list {params.out_dir}/${{method}}/${{family}}+_vcf.list
            # reverse
            bcftools merge -m none --threads {threads} -O z -o {params.out_dir}/${{method}}/${{family}}-_combined.vcf.gz --file-list {params.out_dir}/${{method}}/${{family}}-_vcf.list
            # unknown
            bcftools merge -m none --threads {threads} -O z -o {params.out_dir}/${{method}}/${{family}}._combined.vcf.gz --file-list {params.out_dir}/${{method}}/${{family}}._vcf.list
        done
        bcftools concat --naive --threads {threads} -O z {params.out_dir}/${{method}}/*_combined.vcf.gz |\
            bcftools annotate -x ID |\
            bcftools sort -O v -o {output.full} &> {log}
        # remove header lines for bcftool commands
        sed -i /^##bcftools_/d {output.full}
        '''
