# Supplementary material for: Reproducible evaluation of transposable element detectors with McClintock 2 guides accurate inference of Ty insertion patterns in yeast
Source: Mob DNA. 2023 Jul 14;14:8. doi: 10.1186/s13100-023-00296-4 (PMC10347736; doi:10.1186/s13100-023-00296-4)
Supplement: Supplementary file 6 — Additional file 6. Scripts to generate and analyze results for simulations, run-time performance, and empirical data analysis. Zip file containing READMEs and scripts to to generate and analyze results for simulations, run-time performance, and empirical data analysis. [file 13100_2023_296_MOESM6_ESM.zip › code_availability/empirical/Snakefile_empirical]

rule all:
    input:
        expand(config['out']['outdir']+"/out/{sample_name}/te_summary.csv", sample_name=config['samples']) 

rule run_realyeastsample:
    input:
        ref_fa=config['in']['ref'],
        te_seqs=config['in']['consensus'],
        cov_te_seqs=config['in']['covseq'],
        tax=config['in']['tax'],
        location=config['in']['gff']
    output:
        config['out']['outdir']+"/out/{sample_name}/te_summary.csv"
    params:
        mcc_dir=config['mccdir'],
        script=config['in']['script'],
        out_dir=config['out']['outdir']+"/out/",
        data_dir=config['out']['outdir']+"/data/",
        sample_name=lambda wc: wc.get("sample_name")
    threads: 
        config['resources']['threads']
    resources:
        mem=config['resources']['mem']
    log:
        config['out']['outdir']+"/logs/{sample_name}.log"
    shell:
        '''
        sh {params.script} --mcc_dir {params.mcc_dir} \
            --out_dir {params.out_dir} \
            --ref_fa {input.ref_fa} \
            --te_seqs {input.te_seqs} \
            --cov_te_seqs {input.cov_te_seqs} \
            --data_dir {params.data_dir} \
            --sample_name {params.sample_name} \
            --tax {input.tax} \
            --location {input.location} \
            --threads {threads} \
            &> {log}
        '''
