# Supplementary material for: Reproducible evaluation of transposable element detectors with McClintock 2 guides accurate inference of Ty insertion patterns in yeast
Source: Mob DNA. 2023 Jul 14;14:8. doi: 10.1186/s13100-023-00296-4 (PMC10347736; doi:10.1186/s13100-023-00296-4)
Supplement: Supplementary file 6 — Additional file 6. Scripts to generate and analyze results for simulations, run-time performance, and empirical data analysis. Zip file containing READMEs and scripts to to generate and analyze results for simulations, run-time performance, and empirical data analysis. [file 13100_2023_296_MOESM6_ESM.zip › code_availability/empirical/cfg_empirical.json]

{
    "mccdir": "/home/jc33471/mcclintock/",
    "paperdir": "/home/jc33471/mcclintock2_paper",
    "out": {
        "prefix": "peter50_smk",
        "outdir": "/scratch/jc33471/mcc_paper/real_peter50_smk/"
    },
    "samples": ["ERR049930","ERR049929","ERR560562","ERR1308992_ERR1309161"],
    "in": {
        "ref": "/home/jc33471/mcclintock/test/sacCer2.fasta",
        "consensus": "/home/jc33471/mcclintock/test/sac_cer_TE_seqs.fasta",
        "gff": "/home/jc33471/mcclintock/test/reference_TE_locations.gff",
        "tax": "/home/jc33471/mcclintock/test/sac_cer_te_families.tsv",
        "covseq": "/home/jc33471/mcclintock2_paper/empirical/sacTEcoverage.fa",
        "script": "/home/jc33471/mcclintock2_paper/empirical/empirical_merge_down50x_smk.sh"
    },
    "analysis": {
        "r_vis_data": "/home/jc33471/mcclintock2_paper/empirical/empirical_r_vis_data.R",
        "r_vis_plots": "/home/jc33471/mcclintock2_paper/empirical/empirical_r_vis_plots.R"
    },
    "resources": {
        "threads": 10,
        "mem": "20G",
        "condaenv": "mcclintock",
        "renv": "mcc_analysis"
    }
}
