# Supplementary material for: Reproducible evaluation of transposable element detectors with McClintock 2 guides accurate inference of Ty insertion patterns in yeast
Source: Mob DNA. 2023 Jul 14;14:8. doi: 10.1186/s13100-023-00296-4 (PMC10347736; doi:10.1186/s13100-023-00296-4)
Supplement: Supplementary file 6 — Additional file 6. Scripts to generate and analyze results for simulations, run-time performance, and empirical data analysis. Zip file containing READMEs and scripts to to generate and analyze results for simulations, run-time performance, and empirical data analysis. [file 13100_2023_296_MOESM6_ESM.zip › code_availability/empirical/peter_SRA_list.txt]

ERR1309487
ERR1308784
ERR1309038
ERR1308805
ERR1309410
ERR1308974
ERR1309088
ERR1309457
ERR1308664
ERR1309297
ERR1308737
ERR1308608
ERR1309494
ERR1309237
ERR1308657
ERR1309268
ERR1308747
ERR1309414
ERR1308820
ERR1308725
ERR1309192
ERR1309216
ERR1309094
ERR1308756
ERR1308928
ERR1309451
ERR1309242
ERR1309051
ERR1309450
ERR1309305
ERR1309483
ERR1309108
ERR1308614
ERR1309033
ERR1308686
ERR1308582
ERR1309429
ERR1308825
ERR1308993
ERR1308915
ERR1309423
ERR1309431
ERR1309194
ERR1309154
ERR1308893
ERR1309459
ERR1308607
ERR1308890
ERR1308665
ERR1308618
ERR1309466
ERR1309144
ERR1308791
ERR1308596
ERR1309427
ERR1309415
ERR1308809
ERR1308917
ERR1309020
ERR1309089
ERR1308685
ERR1309064
ERR1308593
ERR1308807
ERR1309122
ERR1309212
ERR1309159
ERR1308698
ERR1309029
ERR1308788
ERR1309526
ERR1309028
ERR1309484
ERR1309406
ERR1309300
ERR1309314
ERR1309047
ERR1308873
ERR1308731
ERR1308847
ERR1308980
ERR1308639
ERR1309101
ERR1308627
ERR1309076
ERR1309160
ERR1309512
ERR1309522
ERR1309368
ERR1308679
ERR1308650
ERR1309420
ERR1308680
ERR1309327
ERR1308983
ERR1309127
ERR1309131
ERR1309145
ERR1309521
ERR1309513
ERR1308753
ERR1308843
ERR1308937
ERR1309509
ERR1309364
ERR1308647
ERR1309137
ERR1309114
ERR1308987
ERR1308597_ERR1308598
ERR1308814
ERR1308642_ERR1308892
ERR1309000_ERR1309125
ERR1309444
ERR1309273_ERR1309486
ERR1308790_ERR1309040
ERR1308817_ERR1309035
ERR1308800_ERR1309482
ERR1308845_ERR1308858
ERR1308762
ERR1309110_ERR1309524
ERR1309412
ERR1308795
ERR1308638_ERR1309258
ERR1309241
ERR1308673
ERR1308636
ERR1309481
ERR1309288
ERR1309041
ERR1309455
ERR1309472
ERR1309361
ERR1308781
ERR1308924
ERR1308956
ERR1308738
ERR1309499
ERR1308934
ERR1309240
ERR1309345
ERR1309019
ERR1308770
ERR1308920
ERR1309437
ERR1309271
ERR1309200
ERR1308949
ERR1309173
ERR1309135
ERR1308671
ERR1309471
ERR1309438
ERR1308616
ERR1308901
ERR1308977
ERR1309350
ERR1309152
ERR1308832
ERR1308643
ERR1308799
ERR1309206
ERR1309231
ERR1309493
ERR1309113
ERR1308907
ERR1309112
ERR1309124
ERR1308695
ERR1308634
ERR1309380
ERR1308708
ERR1309507
ERR1309442
ERR1308765
ERR1308945
ERR1308849
ERR1309390
ERR1309430
ERR1308938
ERR1308644
ERR1308986
ERR1308834
ERR1309039
ERR1308972
ERR1309514
ERR1308623
ERR1309208
ERR1308792
ERR1309320
ERR1309260
ERR1308863
ERR1308879
ERR1309003
ERR1309227
ERR1309155
ERR1308966
ERR1308617
ERR1308975
ERR1308587
ERR1309335
ERR1309347
ERR1308682
ERR1309063
ERR1309092
ERR1308615
ERR1308766
ERR1309385
ERR1309121
ERR1308864
ERR1309143
ERR1308981
ERR1308624
ERR1309098
ERR1309458
ERR1309359
ERR1308867
ERR1308955
ERR1308936
ERR1308739
ERR1309448
ERR1309162
ERR1308751
ERR1308960
ERR1308724
ERR1309376
ERR1309495
ERR1309353
ERR1308880
ERR1309011
ERR1308740
ERR1308829
ERR1309055
ERR1308912
ERR1309140
ERR1308759
ERR1309220
ERR1308918
ERR1308707
ERR1308678
ERR1309404
ERR1309296
ERR1309119
ERR1309259
ERR1309447
ERR1308871
ERR1308939
ERR1308651
ERR1309025
ERR1309511
ERR1308988
ERR1308897
ERR1309262
ERR1308580
ERR1308609
ERR1309146
ERR1309318
ERR1308875
ERR1308777
ERR1309355
ERR1308811
ERR1308923
ERR1308967
ERR1309217
ERR1309080
ERR1309422
ERR1308716
ERR1309456
ERR1308649
ERR1309054
ERR1308645
ERR1308610
ERR1309170
ERR1308768
ERR1308612
ERR1309069
ERR1309201
ERR1309066
ERR1308992_ERR1309161
ERR1309369
ERR1308660
ERR1308769
ERR1309421
ERR1309342
ERR1308866
ERR1309317
ERR1308592
ERR1308979
ERR1309203
ERR1309452
ERR1309408
ERR1309151
ERR1309292
ERR1309325
ERR1309383
ERR1308883
ERR1309171
ERR1309490
ERR1308677
ERR1309283
ERR1308595
ERR1308935
ERR1308689
ERR1308590
ERR1309036
ERR1309464
ERR1309498
ERR1308978
ERR1309313
ERR1308690
ERR1309002
ERR1308761
ERR1309257
ERR1309496
ERR1308973
ERR1308878
ERR1309508
ERR1309191
ERR1309235
ERR1309333
ERR1309185
ERR1308654
ERR1308900
ERR1308833
ERR1309382
ERR1308961
ERR1308796
ERR1309504
ERR1308719
ERR1309149
ERR1309520
ERR1309120
ERR1309197
ERR1308953
ERR1308996
ERR1308663_ERR1308775_ERR1308778_ERR1308802_ERR1308803_ERR1308804_ERR1308819_ERR1309006_ERR1309093_ERR1309243_ERR1309311_ERR1309322
ERR1309349
ERR1309370
ERR1308854
ERR1308835
ERR1308632
ERR1309295
ERR1309479
ERR1308718
ERR1308613
ERR1308693
ERR1309196
ERR1309236
ERR1308652
ERR1309440
ERR1308705
ERR1309221
ERR1308931
ERR1308793
ERR1309366
ERR1308640
ERR1309256
ERR1308666
ERR1309052
ERR1308730
ERR1308674
ERR1309307
ERR1309269
ERR1309046
ERR1308841
ERR1309177
ERR1309105
ERR1309193
ERR1308888
ERR1308889
ERR1309337
ERR1308742
ERR1309306
ERR1308824
ERR1308848
ERR1309332
ERR1309079
ERR1308581
ERR1309279
ERR1309097
ERR1309516
ERR1309348
ERR1309251
ERR1308865
ERR1308882
ERR1308842
ERR1309086
ERR1309015
ERR1309129
ERR1309132
ERR1309445
ERR1309229
ERR1308696
ERR1308913
ERR1308904
ERR1308787
ERR1309396
ERR1309413
ERR1308748
ERR1308785
ERR1308591
ERR1309467
ERR1309232
ERR1308727
ERR1308868
ERR1308857
ERR1308911
ERR1308758
ERR1308948
ERR1309384
ERR1309147
ERR1308821
ERR1308930
ERR1308894
ERR1309142
ERR1309096
ERR1308991
ERR1309293
ERR1308764
ERR1309371
ERR1309389
ERR1309274
ERR1309059
ERR1309204
ERR1308921
ERR1308808
ERR1308976
ERR1308958_ERR1309053
ERR1309488
ERR1308789
ERR1309027
ERR1308798
ERR1309477
ERR1309014
ERR1308797
ERR1309048
ERR1308856
ERR1309432
ERR1308752
ERR1309446
ERR1309365
ERR1308779
ERR1308910
ERR1309230
ERR1309362
ERR1309503
ERR1308699_ERR1308908_ERR1309392
ERR1308957_ERR1309402
ERR1308997
ERR1308733
ERR1309138
ERR1309188
ERR1309426
ERR1308836
ERR1308877
ERR1309330
ERR1309491
ERR1309344
ERR1309275
ERR1308969
ERR1308984
ERR1309276
ERR1308946
ERR1308743
ERR1309207
ERR1309485
ERR1308760
ERR1308906
ERR1308872
ERR1309199
ERR1309417
ERR1309209
ERR1309077
ERR1308672
ERR1309518
ERR1308662
ERR1309250
ERR1309328
ERR1308962
ERR1309428
ERR1308846
ERR1309245
ERR1309475
ERR1309106
ERR1309126
ERR1309360
ERR1309399
ERR1309247
ERR1308653
ERR1309505
ERR1309058
ERR1308951
ERR1309176
ERR1308684
ERR1308838
ERR1309315
ERR1309116
ERR1309186
ERR1308954
ERR1309072
ERR1308584
ERR1309480
ERR1309023
ERR1308861
ERR1309246
ERR1308661
ERR1309394
ERR1308826
ERR1308844
ERR1308757
ERR1309474
ERR1308668
ERR1309042
ERR1309215
ERR1309397
ERR1309182
ERR1308599
ERR1309302
ERR1308884
ERR1309476
ERR1309109
ERR1308898
ERR1309223
ERR1308989
ERR1309425
ERR1308687
ERR1309324
ERR1308675
ERR1309525
ERR1309403
ERR1309062
ERR1308611
ERR1309341
ERR1309252
ERR1308709
ERR1309395
ERR1309174
ERR1309282
ERR1309263
ERR1309469
ERR1309515
ERR1308965
ERR1309500
ERR1308691
ERR1308855
ERR1309439
ERR1308659
ERR1309285
ERR1309266
ERR1309478
ERR1309060
ERR1308773
ERR1308681
ERR1308620
ERR1308605
ERR1308702
ERR1309272
ERR1309056
ERR1308676
ERR1309319
ERR1309141
ERR1309153
ERR1308717
ERR1308970
ERR1308932
ERR1308621
ERR1308899
ERR1309254
ERR1308968
ERR1309290
ERR1309249
ERR1308909
ERR1309338
ERR1308886
ERR1309309
ERR1309401
ERR1309391
ERR1308683
ERR1308813
ERR1309409
ERR1308736
ERR1309501
ERR1309083
ERR1309180
ERR1309082
ERR1309158
ERR1309168
ERR1308891
ERR1308579
ERR1309130
ERR1309323
ERR1309172
ERR1308927
ERR1308940
ERR1309118
ERR1308630
ERR1309502
ERR1309310
ERR1309244
ERR1308998
ERR1309517
ERR1309377
ERR1309175
ERR1309009
ERR1308943
ERR1309374
ERR1309214
ERR1308667
ERR1308947
ERR1309261
ERR1309026
ERR1308916
ERR1308633
ERR1308994
ERR1309238
ERR1309008
ERR1308588
ERR1308818
ERR1308635
ERR1309095
ERR1309304
ERR1308822
ERR1308763
ERR1308903
ERR1309378
ERR1309352
ERR1308786
ERR1308812
ERR1308601
ERR1309050
ERR1309506
ERR1309489
ERR1309070
ERR1308583
ERR1309375
ERR1309497
ERR1309103
ERR1308589
ERR1309387
ERR1309294
ERR1308860
ERR1309184
ERR1309123
ERR1309280
ERR1309067
ERR1309115
ERR1309010
ERR1308578
ERR1308670
ERR1309316
ERR1308697
ERR1309044
ERR1309286
ERR1308755
ERR1308771
ERR1309117
ERR1309510
ERR1308714
ERR1308933
ERR1308586
ERR1308749
ERR1309091
ERR1308926
ERR1309024
ERR1309104
ERR1309007
ERR1309343
ERR1308876
ERR1308852
ERR1309523
ERR1309133
ERR1309187
ERR1308628_ERR1309454
ERR1308603
ERR1309061
ERR1309073
ERR1309084
ERR1309233
ERR1308964
ERR1309090
ERR1308655
ERR1309224
ERR1308971
ERR1309013
ERR1308722
ERR1309222
ERR1309248
ERR1309012
ERR1308732
ERR1308741
ERR1308830
ERR1309198
ERR1309150
ERR1308694
ERR1309363
ERR1308658
ERR1309270
ERR1309331
ERR1308950
ERR1308715
ERR1308604
ERR1309441
ERR1309449
ERR1309078
ERR1309085
ERR1309032
ERR1308794
ERR1308637
ERR1309100
ERR1308783
ERR1309163
ERR1309411
ERR1308726
ERR1309031
ERR1309111
ERR1309017
ERR1308870
ERR1308922
ERR1309037
ERR1308703
ERR1309189
ERR1308704
ERR1308746
ERR1309167
ERR1308750
ERR1308774
ERR1309405
ERR1308631
ERR1308767
ERR1308780
ERR1309165
ERR1309358
ERR1308745
ERR1308896
ERR1309183
ERR1308839
ERR1309393
ERR1309225
ERR1309102
ERR1309291
ERR1309433
ERR1309381
ERR1309468
ERR1308648
ERR1308594
ERR1309367
ERR1309312
ERR1309156
ERR1309351
ERR1309169
ERR1309190
ERR1309334
ERR1309434
ERR1308720
ERR1309326
ERR1309139
ERR1308692
ERR1309239
ERR1308895
ERR1309087
ERR1309284
ERR1309461
ERR1309492
ERR1308721
ERR1309219
ERR1308815
ERR1309281
ERR1309435
ERR1309386
ERR1309398
ERR1308874
ERR1309205
ERR1308990
ERR1308772
ERR1309321
ERR1309299
ERR1309074
ERR1308585
ERR1309164
ERR1309303
ERR1309460
ERR1309136
ERR1309373
ERR1308919
ERR1309071
ERR1308712
ERR1308828
ERR1308701
ERR1308602
ERR1309210
ERR1309308
ERR1309289
ERR1309301
ERR1308851
ERR1308929
ERR1308754
ERR1309356
ERR1309462
ERR1308710
ERR1308942
ERR1309005
ERR1308688
ERR1309265
ERR1309419
ERR1309407
ERR1309453
ERR1309213
ERR1308905
ERR1309043
ERR1308887
ERR1308941
ERR1308801
ERR1309436
ERR1309226
ERR1308641
ERR1309016
ERR1308669
ERR1308600
ERR1309065
ERR1308626_ERR1309527
ERR1309340
ERR1309099
ERR1308827
ERR1309416
ERR1309234
ERR1308723_ERR1308728
ERR1308823_ERR1309022
ERR1308729
ERR1308629
ERR1309218
ERR1308902
ERR1309166
ERR1309148
ERR1309400
ERR1309178
ERR1308625
ERR1309030
ERR1309034
ERR1309277
ERR1308985
ERR1309253
ERR1309021
ERR1308734
ERR1308619
ERR1308700
ERR1308850
ERR1309195
ERR1309081
ERR1309057
ERR1309049
ERR1308706
ERR1309179
ERR1309443
ERR1308776
ERR1308999
ERR1309134
ERR1309287
ERR1309379
ERR1308656_ERR1309346
ERR1308869
ERR1308859
ERR1308925
ERR1308810
ERR1309329
ERR1309339
ERR1308862
ERR1309264
ERR1309465
ERR1309357
ERR1309211
ERR1309463
ERR1309424
ERR1309157
ERR1309267
ERR1309128
ERR1309001
ERR1308646
ERR1309107
ERR1308606
ERR1309075
ERR1308853
ERR1308622
ERR1309336
ERR1308995
ERR1309068
ERR1309045
ERR1308806
ERR1309470
ERR1309202
ERR1309255
ERR1308963
ERR1308982
ERR1308713
ERR1309181
ERR1309519
ERR1309372
ERR1308735
ERR1309004
ERR1308914
ERR1308840
ERR1308831
ERR1309298
ERR1309388
ERR1309278
ERR1308885
ERR1309018
ERR1308744
ERR1309418
ERR1308711
ERR1309228
ERR1308944
ERR1308959
ERR1308782
ERR1309473
ERR1309354
ERR1308881
ERR1308837
ERR1308952
SRR800854
SRR800855
SRR800856
SRR800764
SRR800765
SRR800766
SRR800767
SRR800768
SRR800769
SRR800770
SRR800771
SRR800772
SRR800773
SRR800774
SRR800775
SRR800776
SRR800777
SRR800778
SRR800779
SRR800780
SRR800781
SRR800782
SRR800783
SRR800784
SRR800785
SRR800786
SRR800787
SRR800788
SRR800789
SRR800790
SRR800791
SRR800792
SRR800793
SRR800794
SRR800795
SRR800796
SRR800797
SRR800798
SRR800799
SRR800800
SRR800801
SRR800802
SRR800803
SRR800804
SRR800805
SRR800806
SRR800807
SRR800808
SRR800809
SRR800810
SRR800811
SRR800812
SRR800813
SRR800814
SRR800815
SRR800816
SRR800817
SRR800818
SRR800819
SRR800820
SRR800821
SRR800822
SRR800823
SRR800824
SRR800825
SRR800826
SRR800827
SRR800828
SRR800829
SRR800830
SRR800831
SRR800832
SRR800833
SRR800834
SRR800835
SRR800836
SRR800837
SRR800838
SRR800839
SRR800840
SRR800841
SRR800842
SRR800843
SRR800844
SRR800845
SRR800846
SRR800847
SRR800848
SRR800849
SRR800850
SRR800851
SRR800852
SRR800853
