# Supplementary material for: Reproducible evaluation of transposable element detectors with McClintock 2 guides accurate inference of Ty insertion patterns in yeast
Source: Mob DNA. 2023 Jul 14;14:8. doi: 10.1186/s13100-023-00296-4 (PMC10347736; doi:10.1186/s13100-023-00296-4)
Supplement: Supplementary file 6 — Additional file 6. Scripts to generate and analyze results for simulations, run-time performance, and empirical data analysis. Zip file containing READMEs and scripts to to generate and analyze results for simulations, run-time performance, and empirical data analysis. [file 13100_2023_296_MOESM6_ESM.zip › code_availability/simulation_batches/upset_plot_data.py]

import argparse
import os
import sys
import traceback
import json
import random
import subprocess
import statistics
from datetime import datetime
from Bio import SeqIO
from Bio.Seq import Seq
from collections import OrderedDict
class Insertion:
    def __init__(self):
        self.chromosome = ""
        self.family = ""
        self.start = -1
        self.end = -1
        self.strand = "?"
        self.reference = False


def main():
    args = parse_args()
    if not os.path.exists(args.out+"/summary/"):
        os.mkdir(args.out+"/summary/")

    actual_insertions_forward = get_actual_insertions(args.out+"/data/forward/")
    predicted_insertions, methods = get_predicted_insertions(args.out+"/results/forward/", args.exclude)
    for window in [0,5,100,300,500]:
        forward_metrics = make_upset_table(actual_insertions_forward, predicted_insertions, methods, args.out+"/summary/forward_upsetplot"+str(window)+".csv", window)

    actual_insertions_reverse = get_actual_insertions(args.out+"/data/reverse/")
    predicted_insertions, methods = get_predicted_insertions(args.out+"/results/reverse/", args.exclude)
    for window in [0,5,100,300,500]:
        reverse_metrics = make_upset_table(actual_insertions_reverse, predicted_insertions, methods, args.out+"/summary/reverse_upsetplot"+str(window)+".csv", window)

    # write_combined_metrics(forward_metrics, reverse_metrics, args.out+"/summary/combined_metrics.csv")


def parse_args():
    parser = argparse.ArgumentParser(prog='McClintock Simulation Analysis', description="Script to summarize the results of a synthetic insertion simulation")

    ## required ##
    parser.add_argument("-o", "--out", type=str, help="Directory containing the simulation results", required=True)
    #parser.add_argument("-w", "--window", type=int, help="Window size allowed to identify as true-pos. [options: 0,5,100,300,500]", required=True)

    ## optional ##
    parser.add_argument("-e", "--exclude", type=str, help="bed file of regions in which predictions will be excluded from counts (ex. low recombination regions)", required=False)

    args = parser.parse_args()

    #check -o
    if args.out is None:
        args.out = os.path.abspath(".")
    else:
        args.out = os.path.abspath(args.out)

        if not os.path.exists(args.out):
            try:
                os.mkdir(args.out)
            except Exception as e:
                track = traceback.format_exc()
                print(track, file=sys.stderr)
                print("cannot create output directory: ",args.out,"exiting...", file=sys.stderr)
                sys.exit(1)
    
    #args.window = int(args.window)

    if args.exclude is not None:
        args.exclude = get_abs_path(args.exclude)

    return args

def get_abs_path(in_file, log=None):
    if os.path.isfile(in_file):
        return os.path.abspath(in_file)
    else:
        msg = " ".join(["Cannot find file:",in_file,"exiting....\n"])
        sys.stderr.write(msg)
        writelog(log, msg)
        sys.exit(1)

def writelog(log, msg):
    if log is not None:
        with open(log, "a") as out:
            out.write(msg)

def run_command_stdout(cmd_list, out_file, log=None):
    msg = ""
    if log is None:
        try:
            # print(" ".join(cmd_list)+" > "+out_file)
            out = open(out_file,"w")
            subprocess.check_call(cmd_list, stdout=out)
            out.close()
        except subprocess.CalledProcessError as e:
            if e.output is not None:
                msg = str(e.output)+"\n"
            if e.stderr is not None:
                msg += str(e.stderr)+"\n"
            cmd_string = " ".join(cmd_list)
            msg += msg + cmd_string + "\n"
            sys.stderr.write(msg)
            sys.exit(1)
    
    else:
        try:
            out_log = open(log,"a")
            out_log.write(" ".join(cmd_list)+" > "+out_file+"\n")
            out = open(out_file,"w")
            subprocess.check_call(cmd_list, stdout=out, stderr=out_log)
            out.close()
            out_log.close()

        except subprocess.CalledProcessError as e:
            if e.output is not None:
                msg = str(e.output)+"\n"
            if e.stderr is not None:
                msg += str(e.stderr)+"\n"
            cmd_string = " ".join(cmd_list)
            msg += msg + cmd_string + "\n"
            writelog(log, msg)
            sys.stderr.write(msg)
            sys.exit(1)

def get_actual_insertions(out):
    actual_insertions = {}
    for f in os.listdir(out):
        if ".bed" in f:
            bed = out+"/"+f
            rep = bed.split("/")[-1]
            rep = rep.split(".")[0]
            rep = "run_"+rep
            with open(bed,"r") as b:
                for line in b:
                    insertion = Insertion()
                    line = line.replace("\n","")
                    split_line = line.split("\t")
                    insertion.chromosome = split_line[0]
                    insertion.start = int(split_line[1])
                    insertion.end = int(split_line[2])
                    insertion.family = split_line[3]
                    # insertion.strand = split_line[5]
            
            actual_insertions[rep] = insertion
    
    return actual_insertions

def get_predicted_insertions(out, exclude=None):
    predicted_insertions = {}
    methods = []
    for d in os.listdir(out):
        rep = d
        rep_num = d.replace("run_","")
        if os.path.exists(out+"/"+d+"/"+rep_num+".modref_1/results/"):
            for e in os.listdir(out+"/"+d+"/"+rep_num+".modref_1/results/"):
                if not e.startswith('.'):
                    method = e
                    for f in os.listdir(out+"/"+d+"/"+rep_num+".modref_1/results/"+e):
                        if "nonredundant.bed" in f and "exclude.bed" not in f:
                            if method not in methods:
                                methods.append(method)
                            inbed = out+"/"+d+"/"+rep_num+".modref_1/results/"+e+"/"+f
                            if exclude is not None:
                                tmpbed = out+"/"+d+"/"+rep_num+".modref_1/results/"+e+"/"+f+".exclude.bed"
                                if os.path.exists(tmpbed):
                                    subprocess.call(["rm", tmpbed])
                                run_command_stdout(["bedtools", "intersect", "-v", "-a", inbed, "-b", exclude], tmpbed)
                                inbed = tmpbed
                            with open(inbed, "r") as bed:
                                if method not in predicted_insertions.keys():
                                    predicted_insertions[method] = {rep: []}
                                elif rep not in predicted_insertions[method].keys():
                                    predicted_insertions[method][rep] = []

                                for line in bed:
                                    if "#" not in line:
                                        insertion = Insertion()
                                        line = line.replace("\n","")
                                        split_line = line.split("\t")
                                        if len(split_line) > 5:
                                            insertion.chromosome = split_line[0]
                                            insertion.start = int(split_line[1])
                                            insertion.end = int(split_line[2])
                                            info = split_line[3].split("|")
                                            for x, inf in enumerate(info):
                                                if "reference" in inf:
                                                    family = "_".join(info[:x])
                                            insertion.family = family
                                            insertion.strand = split_line[5]
                                            if "non-reference" in line:
                                                insertion.reference = False
                                            else:
                                                insertion.reference = True
                                            
                                            predicted_insertions[method][rep].append(insertion)
                        
    
    return predicted_insertions, methods

def make_upset_table(actual_insertions, predicted_insertions, methods, out_csv, window_size):
    table = []
    # column name line
    line1 = ["rep"]
    line1.extend(methods)
    table.append(line1)
    for rep in predicted_insertions[methods[0]].keys():
        # one rep per line, has data for all methods
        line = [rep]
        for method in methods:
            pos_count = 0
            for insert in predicted_insertions[method][rep]:
                # we don't care about reference insertions here
                if not insert.reference:
                    # make sure family and chromosomes are identical to expected
                    if insert.family == actual_insertions[rep].family and insert.chromosome == actual_insertions[rep].chromosome:
                        # window_size 0 requires identical coordinates
                        if window_size == 0:
                            if (actual_insertions[rep].start == insert.start and insert.end == actual_insertions[rep].end):
                                pos_count += 1
                        else:
                            window = window_size
                            if ((actual_insertions[rep].start-window <= insert.start and insert.start <= actual_insertions[rep].end+window) or
                            (insert.start <= actual_insertions[rep].start-window and actual_insertions[rep].start-window <= insert.end)):
                                pos_count += 1
            # we only consider 1 true positive per method per rep, make sure only 0/1 (absence/presense) are allowed
            if pos_count >= 1:
                line.append(str(1))
            else:
                line.append(str(0))
        table.append(line)
    with open(out_csv, "w") as csv:
        for row in table:
            csv.write(",".join(row) + "\n")


def make_out_table(actual_insertions, predicted_insertions, methods, out_csv, out_metrics):
    columns = [["Method","Reference","Nonreference", "Exact", "Within-5", "Within-100", "Within-300", "Within-500"]]
    rows = [["Method", "TP_0", "FP_0","FN_0", "Precision_0", "Recall_0", "TP_5", "FP_5","FN_5", "Precision_5", "Recall_5", "TP_100", "FP_100","FN_100", "Precision_100", "Recall_100", "TP_300", "FP_300","FN_300", "Precision_300", "Recall_300", "TP_500", "FP_500","FN_500", "Precision_500", "Recall_500"]]
    for method in methods:
        ref_counts = []
        nonref_counts = []
        exacts = []
        within_5s = []
        within_100s = []
        within_300s = []
        within_500s = []
        all_pred = 0
        true_pos_0 = true_pos_5 = true_pos_100 = true_pos_300 = true_pos_500 = 0
        false_pos_0 = false_pos_5 = false_pos_100 = false_pos_300 = false_pos_500 = 0
        false_neg_0 = false_neg_5 = false_neg_100 = false_neg_300 = false_neg_500 = 0
        for rep in predicted_insertions[method].keys():
            ref_count = 0
            nonref_count = 0
            exact = 0
            within_5 = 0
            within_100 = 0
            within_300 = 0
            within_500 = 0
            for insert in predicted_insertions[method][rep]:
                if insert.reference:
                    ref_count +=1
                else:
                    nonref_count +=1
                    if insert.family == actual_insertions[rep].family and insert.chromosome == actual_insertions[rep].chromosome:
                        if (actual_insertions[rep].start == insert.start and insert.end == actual_insertions[rep].end):
                            exact += 1
                        
                        window = 5
                        if ((actual_insertions[rep].start-window <= insert.start and insert.start <= actual_insertions[rep].end+window) or
                        (insert.start <= actual_insertions[rep].start-window and actual_insertions[rep].start-window <= insert.end)):
                            within_5 += 1

                        window = 100
                        if ((actual_insertions[rep].start-window <= insert.start and insert.start <= actual_insertions[rep].end+window) or
                        (insert.start <= actual_insertions[rep].start-window and actual_insertions[rep].start-window <= insert.end)):
                            within_100 += 1

                        window = 300
                        if ((actual_insertions[rep].start-window <= insert.start and insert.start <= actual_insertions[rep].end+window) or
                        (insert.start <= actual_insertions[rep].start-window and actual_insertions[rep].start-window <= insert.end)):
                            within_300 += 1

                        window = 500
                        if ((actual_insertions[rep].start-window <= insert.start and insert.start <= actual_insertions[rep].end+window) or
                        (insert.start <= actual_insertions[rep].start-window and actual_insertions[rep].start-window <= insert.end)):
                            within_500 += 1
            
            ref_counts.append(ref_count)
            nonref_counts.append(nonref_count)
            exacts.append(exact)
            within_5s.append(within_5)
            within_100s.append(within_100)
            within_300s.append(within_300)
            within_500s.append(within_500)
        
            all_pred += nonref_count
            if exact > 0:
                true_pos_0 += 1
            else:
                false_neg_0 += 1
            if within_5 > 0:
                true_pos_5 += 1
            else:
                false_neg_5 += 1
            if within_100 > 0:
                true_pos_100 += 1
            else:
                false_neg_100 += 1
            if within_300 > 0:
                true_pos_300 += 1
            else:
                false_neg_300 += 1
            if within_500 > 0:
                true_pos_500 += 1
            else:
                false_neg_500 += 1
            


        ref_mean = statistics.mean(ref_counts)
        nonref_mean = statistics.mean(nonref_counts)
        exact_mean = statistics.mean(exacts)
        mean_5 = statistics.mean(within_5s)
        mean_100 = statistics.mean(within_100s)
        mean_300 = statistics.mean(within_300s)
        mean_500 = statistics.mean(within_500s)
        columns.append([method, str(ref_mean), str(nonref_mean), str(exact_mean), str(mean_5), str(mean_100), str(mean_300), str(mean_500)])

        false_pos_0 = all_pred-true_pos_0
        if (true_pos_0+false_pos_0) > 0:
            precision_0 = true_pos_0/(true_pos_0+false_pos_0)
        else:
            precision_0 = "NaN"
        if (true_pos_0+false_neg_0) > 0:
            recall_0 = true_pos_0/(true_pos_0+false_neg_0)
        else:
            recall_0 = "NaN"
        false_pos_5 = all_pred-true_pos_5
        if (true_pos_5+false_pos_5) > 0:
            precision_5 = true_pos_5/(true_pos_5+false_pos_5)
        else:
            precision_5 = "NaN"
        if (true_pos_5+false_neg_5) > 0:
            recall_5 = true_pos_5/(true_pos_5+false_neg_5)
        else:
            recall_5 = "NaN"
        false_pos_100 = all_pred-true_pos_100
        if (true_pos_100+false_pos_100) > 0:
            precision_100 = true_pos_100/(true_pos_100+false_pos_100)
        else:
            precision_100 = "NaN"
        if (true_pos_100+false_neg_100) > 0:
            recall_100 = true_pos_100/(true_pos_100+false_neg_100)
        else:
            recall_100 = "NaN"
        false_pos_300 = all_pred-true_pos_300
        if (true_pos_300+false_pos_300) > 0:
            precision_300 = true_pos_300/(true_pos_300+false_pos_300)
        else:
            precision_300 = "NaN"
        if (true_pos_300+false_neg_300) > 0:
            recall_300 = true_pos_300/(true_pos_300+false_neg_300)
        else:
            recall_300 = "NaN"
        false_pos_500 = all_pred-true_pos_500
        if (true_pos_500+false_pos_500) > 0:
            precision_500 = true_pos_500/(true_pos_500+false_pos_500)
        else:
            precision_500 = "NaN"
        if (true_pos_500+false_neg_500) > 0:
            recall_500 = true_pos_500/(true_pos_500+false_neg_500)
        else:
            recall_500 = "NaN"
        rows.append([method, str(true_pos_0), str(false_pos_0), str(false_neg_0), str(precision_0), str(recall_0), str(true_pos_5), str(false_pos_5), str(false_neg_5), str(precision_5), str(recall_5), str(true_pos_100), str(false_pos_100), str(false_neg_100), str(precision_100), str(recall_100), str(true_pos_300), str(false_pos_300), str(false_neg_300), str(precision_300), str(recall_300), str(true_pos_500), str(false_pos_500), str(false_neg_500), str(precision_500), str(recall_500)])
    
    with open(out_csv, "w") as csv:
        for y in range(0, len(columns[0])):
            line = []
            for x in range(0, len(columns)):
                line.append(columns[x][y])
            line = ",".join(line)
            csv.write(line+"\n")
    
    with open(out_metrics, "w") as csv:
        for row in rows:
            csv.write(",".join(row) + "\n")
    
    return rows

def write_combined_metrics(forward_metrics, reverse_metrics, outfile):
    metrics = {}
    for x,metric in enumerate(forward_metrics):
        if x > 0:
            method = metric[0]
            true_pos_0 = int(metric[1])
            false_pos_0 = int(metric[2])
            false_neg_0 = int(metric[3])
            true_pos_5 = int(metric[6])
            false_pos_5 = int(metric[7])
            false_neg_5 = int(metric[8])
            true_pos_100 = int(metric[11])
            false_pos_100 = int(metric[12])
            false_neg_100 = int(metric[13])
            true_pos_300 = int(metric[16])
            false_pos_300 = int(metric[17])
            false_neg_300 = int(metric[18])
            true_pos_500 = int(metric[21])
            false_pos_500 = int(metric[22])
            false_neg_500 = int(metric[23])
            metrics[method] = [true_pos_0, false_pos_0, false_neg_0, true_pos_5, false_pos_5, false_neg_5, true_pos_100, false_pos_100, false_neg_100, true_pos_300, false_pos_300, false_neg_300, true_pos_500, false_pos_500, false_neg_500]
            
    for x,metric in enumerate(reverse_metrics):
        if x > 0:
            method = metric[0]
            true_pos_0 = int(metric[1])
            false_pos_0 = int(metric[2])
            false_neg_0 = int(metric[3])
            true_pos_5 = int(metric[6])
            false_pos_5 = int(metric[7])
            false_neg_5 = int(metric[8])
            true_pos_100 = int(metric[11])
            false_pos_100 = int(metric[12])
            false_neg_100 = int(metric[13])
            true_pos_300 = int(metric[16])
            false_pos_300 = int(metric[17])
            false_neg_300 = int(metric[18])
            true_pos_500 = int(metric[21])
            false_pos_500 = int(metric[22])
            false_neg_500 = int(metric[23])
            metrics[method] = [metrics[method][0]+true_pos_0, metrics[method][1]+false_pos_0, metrics[method][2]+false_neg_0, metrics[method][3]+true_pos_5, metrics[method][4]+false_pos_5, metrics[method][5]+false_neg_5, metrics[method][6]+true_pos_100, metrics[method][7]+false_pos_100, metrics[method][8]+false_neg_100, metrics[method][9]+true_pos_300, metrics[method][10]+false_pos_300, metrics[method][11]+false_neg_300, metrics[method][12]+true_pos_500, metrics[method][13]+false_pos_500, metrics[method][14]+false_neg_500]
    
    with open(outfile, "w") as out:
        out.write(",".join(forward_metrics[0]) + "\n")
        for method in metrics.keys():
            if metrics[method][0] + metrics[method][1] > 0:
                precision_0 = metrics[method][0] / (metrics[method][0] + metrics[method][1])
            else:
                precision_0 = 0
            if metrics[method][0] + metrics[method][2] > 0:
                recall_0 = metrics[method][0] / (metrics[method][0] + metrics[method][2])
            else:
                recall_0 = 0

            if metrics[method][3] + metrics[method][4] > 0:
                precision_5 = metrics[method][3] / (metrics[method][3] + metrics[method][4])
            else:
                precision_5 = 0
            if metrics[method][3] + metrics[method][5] > 0:
                recall_5 = metrics[method][3] / (metrics[method][3] + metrics[method][5])
            else:
                recall_5 = 0

            if metrics[method][6] + metrics[method][7] > 0:
                precision_100 = metrics[method][6] / (metrics[method][6] + metrics[method][7])
            else:
                precision_100 = 0
            if metrics[method][6] + metrics[method][8] > 0:
                recall_100 = metrics[method][6] / (metrics[method][6] + metrics[method][8])
            else:
                recall_100 = 0

            if metrics[method][9] + metrics[method][10] > 0:
                precision_300 = metrics[method][9] / (metrics[method][9] + metrics[method][10])
            else:
                precision_300 = 0
            if metrics[method][9] + metrics[method][11] > 0:
                recall_300 = metrics[method][9] / (metrics[method][9] + metrics[method][11])
            else:
                recall_300 = 0

            if metrics[method][12] + metrics[method][13] > 0:
                precision_500 = metrics[method][12] / (metrics[method][12] + metrics[method][13])
            else:
                precision_500 = 0
            if metrics[method][12] + metrics[method][14] > 0:
                recall_500 = metrics[method][12] / (metrics[method][12] + metrics[method][14])
            else:
                recall_500 = 0

            outline = [method, str(metrics[method][0]), str(metrics[method][1]), str(metrics[method][2]), str(precision_0), str(recall_0), str(metrics[method][3]), str(metrics[method][4]), str(metrics[method][5]), str(precision_5), str(recall_5), str(metrics[method][6]), str(metrics[method][7]), str(metrics[method][8]), str(precision_100), str(recall_100), str(metrics[method][9]), str(metrics[method][10]), str(metrics[method][11]), str(precision_300), str(recall_300), str(metrics[method][12]), str(metrics[method][13]), str(metrics[method][14]), str(precision_500), str(recall_500)]
            out.write(",".join(outline) + "\n")


if __name__ == "__main__":                
    main()
