# Supplementary material for: Reproducible evaluation of transposable element detectors with McClintock 2 guides accurate inference of Ty insertion patterns in yeast
Source: Mob DNA. 2023 Jul 14;14:8. doi: 10.1186/s13100-023-00296-4 (PMC10347736; doi:10.1186/s13100-023-00296-4)
Supplement: Supplementary file 6 — Additional file 6. Scripts to generate and analyze results for simulations, run-time performance, and empirical data analysis. Zip file containing READMEs and scripts to to generate and analyze results for simulations, run-time performance, and empirical data analysis. [file 13100_2023_296_MOESM6_ESM.zip › code_availability/simulation_batches/nelson_combined_sum.csv]

	ngs_te_mapper_x	ngs_te_mapper_y	relocate_x	relocate_y	temp_x	temp_y	retroseq_x	retroseq_y	popoolationte_x	popoolationte_y	te-locate_x	te-locate_y
Strand	+	-	+	-	+	-	+	-	+	-	+	-
Reference	41.26	41.26	130.42	130.42	482.98	482.98	0	0	163.5	163.5	271.32	271.32
Nonreference	0.42	0.32	1.12	1.11	0.9	0.9	0.87	0.86	1.18	1.14	0.98	0.92
Exact	0.4	0.29	0.3	0.24	0.36	0.36	0	0	0	0	0	0
Within-100	0.4	0.29	0.63	0.61	0.9	0.9	0.68	0.66	0.16	0.16	0.07	0.06
Within-300	0.4	0.29	0.63	0.61	0.9	0.9	0.69	0.67	0.16	0.16	0.7	0.54
Within-500	0.4	0.29	0.63	0.61	0.9	0.9	0.69	0.67	0.16	0.16	0.82	0.78
