# Supplementary material for: Reproducible evaluation of transposable element detectors with McClintock 2 guides accurate inference of Ty insertion patterns in yeast
Source: Mob DNA. 2023 Jul 14;14:8. doi: 10.1186/s13100-023-00296-4 (PMC10347736; doi:10.1186/s13100-023-00296-4)
Supplement: Supplementary file 6 — Additional file 6. Scripts to generate and analyze results for simulations, run-time performance, and empirical data analysis. Zip file containing READMEs and scripts to to generate and analyze results for simulations, run-time performance, and empirical data analysis. [file 13100_2023_296_MOESM6_ESM.zip › code_availability/performance/seff_sum_50x.csv]

Job ID	Cluster	User/Group	State	Cores	CPU Utilized	CPU Efficiency	Job Wall-clock time	Memory Utilized	Memory Efficiency
15822870	tc2	jc33471/cmblab	COMPLETED (exit code 0)	1	01:11:43	95.16% of 01:15:22 core-walltime	01:15:22	1.27 GB	6.35% of 20.00 GB
15822871	tc2	jc33471/cmblab	COMPLETED (exit code 0)	1	01:19:17	94.29% of 01:24:05 core-walltime	01:24:05	1.81 GB	9.04% of 20.00 GB
15822872	tc2	jc33471/cmblab	COMPLETED (exit code 0)	1	02:56:03	95.76% of 03:03:51 core-walltime	03:03:51	2.14 GB	10.71% of 20.00 GB
15822873	tc2	jc33471/cmblab	COMPLETED (exit code 0)	5	01:11:49	36.12% of 03:18:50 core-walltime	00:39:46	1.20 GB	6.02% of 20.00 GB
15822874	tc2	jc33471/cmblab	COMPLETED (exit code 0)	5	01:19:33	45.57% of 02:54:35 core-walltime	00:34:55	2.09 GB	10.44% of 20.00 GB
15822875	tc2	jc33471/cmblab	COMPLETED (exit code 0)	5	02:54:28	62.83% of 04:37:40 core-walltime	00:55:32	10.23 GB	51.15% of 20.00 GB
15822876	tc2	jc33471/cmblab	COMPLETED (exit code 0)	10	01:13:21	19.08% of 06:24:30 core-walltime	00:38:27	1.43 GB	7.16% of 20.00 GB
15822877	tc2	jc33471/cmblab	COMPLETED (exit code 0)	10	01:20:12	33.91% of 03:56:30 core-walltime	00:23:39	2.31 GB	11.55% of 20.00 GB
15822878	tc2	jc33471/cmblab	COMPLETED (exit code 0)	10	02:57:26	40.34% of 07:19:50 core-walltime	00:43:59	8.27 GB	41.33% of 20.00 GB
15822879	tc2	jc33471/cmblab	COMPLETED (exit code 0)	15	01:21:24	15.24% of 08:54:00 core-walltime	00:35:36	1.10 GB	5.51% of 20.00 GB
15822880	tc2	jc33471/cmblab	COMPLETED (exit code 0)	15	01:20:54	31.30% of 04:18:30 core-walltime	00:17:14	2.88 GB	14.40% of 20.00 GB
15822881	tc2	jc33471/cmblab	COMPLETED (exit code 0)	15	03:00:09	44.90% of 06:41:15 core-walltime	00:26:45	6.15 GB	30.76% of 20.00 GB
15822882	tc2	jc33471/cmblab	COMPLETED (exit code 0)	20	01:47:55	14.66% of 12:16:20 core-walltime	00:36:49	1.89 GB	9.44% of 20.00 GB
15822883	tc2	jc33471/cmblab	COMPLETED (exit code 0)	20	01:21:55	25.63% of 05:19:40 core-walltime	00:15:59	2.77 GB	13.85% of 20.00 GB
15822884	tc2	jc33471/cmblab	COMPLETED (exit code 0)	20	03:02:39	31.86% of 09:33:20 core-walltime	00:28:40	6.46 GB	32.32% of 20.00 GB
15822885	tc2	jc33471/cmblab	COMPLETED (exit code 0)	25	02:29:29	15.61% of 15:57:30 core-walltime	00:38:18	1.59 GB	7.94% of 20.00 GB
15822886	tc2	jc33471/cmblab	COMPLETED (exit code 0)	25	01:24:54	23.00% of 06:09:10 core-walltime	00:14:46	2.53 GB	12.63% of 20.00 GB
15822887	tc2	jc33471/cmblab	COMPLETED (exit code 0)	25	03:08:02	27.84% of 11:15:25 core-walltime	00:27:01	6.55 GB	32.76% of 20.00 GB
15822888	tc2	jc33471/cmblab	COMPLETED (exit code 0)	30	03:58:23	20.77% of 19:08:00 core-walltime	00:38:16	1.64 GB	8.19% of 20.00 GB
15822889	tc2	jc33471/cmblab	COMPLETED (exit code 0)	30	01:32:23	22.78% of 06:45:30 core-walltime	00:13:31	2.82 GB	14.08% of 20.00 GB
15822890	tc2	jc33471/cmblab	COMPLETED (exit code 0)	30	03:23:29	31.33% of 10:49:30 core-walltime	00:21:39	7.58 GB	37.89% of 20.00 GB
15822891	tc2	jc33471/cmblab	COMPLETED (exit code 0)	1	01:11:33	98.06% of 01:12:58 core-walltime	01:12:58	1.94 GB	9.72% of 20.00 GB
15822892	tc2	jc33471/cmblab	COMPLETED (exit code 0)	1	01:19:14	97.92% of 01:20:55 core-walltime	01:20:55	1.80 GB	9.02% of 20.00 GB
15822893	tc2	jc33471/cmblab	COMPLETED (exit code 0)	1	02:51:35	97.21% of 02:56:31 core-walltime	02:56:31	2.14 GB	10.70% of 20.00 GB
15822894	tc2	jc33471/cmblab	COMPLETED (exit code 0)	5	01:12:54	34.00% of 03:34:25 core-walltime	00:42:53	2.12 GB	10.61% of 20.00 GB
15822895	tc2	jc33471/cmblab	COMPLETED (exit code 0)	5	01:19:03	48.62% of 02:42:35 core-walltime	00:32:31	1.96 GB	9.82% of 20.00 GB
15822896	tc2	jc33471/cmblab	COMPLETED (exit code 0)	5	02:53:37	71.15% of 04:04:00 core-walltime	00:48:48	10.11 GB	50.56% of 20.00 GB
15822897	tc2	jc33471/cmblab	COMPLETED (exit code 0)	10	01:14:17	18.42% of 06:43:10 core-walltime	00:40:19	2.19 GB	10.93% of 20.00 GB
15822898	tc2	jc33471/cmblab	COMPLETED (exit code 0)	10	01:19:51	34.34% of 03:52:30 core-walltime	00:23:15	2.34 GB	11.68% of 20.00 GB
15822899	tc2	jc33471/cmblab	COMPLETED (exit code 0)	10	02:57:01	44.50% of 06:37:50 core-walltime	00:39:47	10.37 GB	51.86% of 20.00 GB
15822900	tc2	jc33471/cmblab	COMPLETED (exit code 0)	15	01:18:46	14.98% of 08:45:45 core-walltime	00:35:03	1.44 GB	7.19% of 20.00 GB
15822901	tc2	jc33471/cmblab	COMPLETED (exit code 0)	15	01:20:44	32.79% of 04:06:15 core-walltime	00:16:25	2.21 GB	11.04% of 20.00 GB
15822902	tc2	jc33471/cmblab	COMPLETED (exit code 0)	15	02:59:34	40.04% of 07:28:30 core-walltime	00:29:54	9.07 GB	45.35% of 20.00 GB
15822903	tc2	jc33471/cmblab	COMPLETED (exit code 0)	20	01:41:20	13.69% of 12:20:00 core-walltime	00:37:00	1.18 GB	5.90% of 20.00 GB
15822904	tc2	jc33471/cmblab	COMPLETED (exit code 0)	20	01:21:20	24.87% of 05:27:00 core-walltime	00:16:21	2.63 GB	13.14% of 20.00 GB
15822905	tc2	jc33471/cmblab	COMPLETED (exit code 0)	20	03:02:15	25.22% of 12:02:40 core-walltime	00:36:08	7.78 GB	38.88% of 20.00 GB
15822906	tc2	jc33471/cmblab	COMPLETED (exit code 0)	25	02:23:06	14.47% of 16:29:10 core-walltime	00:39:34	2.42 GB	12.09% of 20.00 GB
15822907	tc2	jc33471/cmblab	COMPLETED (exit code 0)	25	01:24:39	22.35% of 06:18:45 core-walltime	00:15:09	2.65 GB	13.24% of 20.00 GB
15822908	tc2	jc33471/cmblab	COMPLETED (exit code 0)	25	03:09:55	21.52% of 14:42:30 core-walltime	00:35:18	7.77 GB	38.83% of 20.00 GB
15822909	tc2	jc33471/cmblab	COMPLETED (exit code 0)	30	03:34:03	17.59% of 20:17:00 core-walltime	00:40:34	2.36 GB	11.79% of 20.00 GB
15822910	tc2	jc33471/cmblab	COMPLETED (exit code 0)	30	01:30:17	19.11% of 07:52:30 core-walltime	00:15:45	2.80 GB	14.01% of 20.00 GB
15822911	tc2	jc33471/cmblab	COMPLETED (exit code 0)	30	03:19:41	24.71% of 13:28:00 core-walltime	00:26:56	7.58 GB	37.91% of 20.00 GB
15822912	tc2	jc33471/cmblab	COMPLETED (exit code 0)	1	01:11:13	95.42% of 01:14:38 core-walltime	01:14:38	1.38 GB	6.89% of 20.00 GB
15822913	tc2	jc33471/cmblab	COMPLETED (exit code 0)	1	01:18:37	92.98% of 01:24:33 core-walltime	01:24:33	1.81 GB	9.05% of 20.00 GB
15822914	tc2	jc33471/cmblab	COMPLETED (exit code 0)	1	02:51:53	94.42% of 03:02:02 core-walltime	03:02:02	2.14 GB	10.70% of 20.00 GB
15822915	tc2	jc33471/cmblab	COMPLETED (exit code 0)	5	01:12:55	31.42% of 03:52:05 core-walltime	00:46:25	1.43 GB	7.13% of 20.00 GB
15822916	tc2	jc33471/cmblab	COMPLETED (exit code 0)	5	01:21:00	45.06% of 02:59:45 core-walltime	00:35:57	1.94 GB	9.70% of 20.00 GB
15822917	tc2	jc33471/cmblab	COMPLETED (exit code 0)	5	02:57:18	53.74% of 05:29:55 core-walltime	01:05:59	11.37 GB	56.83% of 20.00 GB
15822918	tc2	jc33471/cmblab	COMPLETED (exit code 0)	10	01:14:32	18.63% of 06:40:00 core-walltime	00:40:00	925.24 MB	4.52% of 20.00 GB
15822919	tc2	jc33471/cmblab	COMPLETED (exit code 0)	10	01:20:43	36.66% of 03:40:10 core-walltime	00:22:01	2.27 GB	11.34% of 20.00 GB
15822920	tc2	jc33471/cmblab	COMPLETED (exit code 0)	10	03:00:13	46.83% of 06:24:50 core-walltime	00:38:29	8.33 GB	41.65% of 20.00 GB
15822921	tc2	jc33471/cmblab	COMPLETED (exit code 0)	15	01:24:39	14.51% of 09:43:15 core-walltime	00:38:53	2.29 GB	11.43% of 20.00 GB
15822922	tc2	jc33471/cmblab	COMPLETED (exit code 0)	15	01:22:00	33.61% of 04:04:00 core-walltime	00:16:16	2.48 GB	12.40% of 20.00 GB
15822923	tc2	jc33471/cmblab	COMPLETED (exit code 0)	15	03:01:29	39.32% of 07:41:30 core-walltime	00:30:46	7.73 GB	38.66% of 20.00 GB
15822924	tc2	jc33471/cmblab	COMPLETED (exit code 0)	20	02:01:57	17.38% of 11:41:40 core-walltime	00:35:05	1.52 GB	7.62% of 20.00 GB
15822925	tc2	jc33471/cmblab	COMPLETED (exit code 0)	20	01:21:51	24.38% of 05:35:40 core-walltime	00:16:47	2.60 GB	13.02% of 20.00 GB
15822926	tc2	jc33471/cmblab	COMPLETED (exit code 0)	20	03:05:19	35.84% of 08:37:00 core-walltime	00:25:51	6.67 GB	33.34% of 20.00 GB
15822927	tc2	jc33471/cmblab	COMPLETED (exit code 0)	25	02:52:09	17.82% of 16:06:15 core-walltime	00:38:39	2.35 GB	11.77% of 20.00 GB
15822928	tc2	jc33471/cmblab	COMPLETED (exit code 0)	25	01:25:22	23.71% of 06:00:00 core-walltime	00:14:24	2.62 GB	13.12% of 20.00 GB
15822929	tc2	jc33471/cmblab	COMPLETED (exit code 0)	25	03:11:05	31.03% of 10:15:50 core-walltime	00:24:38	8.01 GB	40.05% of 20.00 GB
15822930	tc2	jc33471/cmblab	COMPLETED (exit code 0)	30	03:57:09	20.17% of 19:36:00 core-walltime	00:39:12	2.84 GB	14.20% of 20.00 GB
15822931	tc2	jc33471/cmblab	COMPLETED (exit code 0)	30	01:32:43	20.51% of 07:32:00 core-walltime	00:15:04	2.90 GB	14.48% of 20.00 GB
15822932	tc2	jc33471/cmblab	COMPLETED (exit code 0)	30	03:24:27	29.74% of 11:27:30 core-walltime	00:22:55	9.75 GB	48.75% of 20.00 GB
15822933	tc2	jc33471/cmblab	COMPLETED (exit code 0)	1	01:11:25	98.78% of 01:12:18 core-walltime	01:12:18	1.43 GB	7.14% of 20.00 GB
15822934	tc2	jc33471/cmblab	COMPLETED (exit code 0)	1	01:18:39	95.58% of 01:22:17 core-walltime	01:22:17	1.80 GB	9.02% of 20.00 GB
15822936	tc2	jc33471/cmblab	COMPLETED (exit code 0)	1	02:51:39	93.58% of 03:03:26 core-walltime	03:03:26	2.14 GB	10.69% of 20.00 GB
15822937	tc2	jc33471/cmblab	COMPLETED (exit code 0)	5	01:13:25	36.31% of 03:22:10 core-walltime	00:40:26	830.39 MB	4.05% of 20.00 GB
15822938	tc2	jc33471/cmblab	COMPLETED (exit code 0)	5	01:20:17	48.51% of 02:45:30 core-walltime	00:33:06	1.98 GB	9.89% of 20.00 GB
15822939	tc2	jc33471/cmblab	COMPLETED (exit code 0)	5	02:55:07	69.86% of 04:10:40 core-walltime	00:50:08	10.68 GB	53.40% of 20.00 GB
15822940	tc2	jc33471/cmblab	COMPLETED (exit code 0)	10	01:13:29	18.96% of 06:27:30 core-walltime	00:38:45	1018.26 MB	4.97% of 20.00 GB
15822942	tc2	jc33471/cmblab	COMPLETED (exit code 0)	10	01:19:54	32.99% of 04:02:10 core-walltime	00:24:13	2.32 GB	11.58% of 20.00 GB
15822943	tc2	jc33471/cmblab	COMPLETED (exit code 0)	10	02:58:05	45.07% of 06:35:10 core-walltime	00:39:31	7.57 GB	37.85% of 20.00 GB
15822944	tc2	jc33471/cmblab	COMPLETED (exit code 0)	15	01:21:16	14.82% of 09:08:15 core-walltime	00:36:33	1.43 GB	7.16% of 20.00 GB
15822945	tc2	jc33471/cmblab	COMPLETED (exit code 0)	15	01:20:22	31.73% of 04:13:15 core-walltime	00:16:53	2.41 GB	12.05% of 20.00 GB
15822946	tc2	jc33471/cmblab	COMPLETED (exit code 0)	15	02:59:58	41.47% of 07:14:00 core-walltime	00:28:56	8.93 GB	44.64% of 20.00 GB
15822947	tc2	jc33471/cmblab	COMPLETED (exit code 0)	20	01:45:49	14.32% of 12:19:00 core-walltime	00:36:57	1.93 GB	9.65% of 20.00 GB
15822948	tc2	jc33471/cmblab	COMPLETED (exit code 0)	20	01:22:03	26.76% of 05:06:40 core-walltime	00:15:20	2.60 GB	13.01% of 20.00 GB
15822949	tc2	jc33471/cmblab	COMPLETED (exit code 0)	20	03:02:17	29.77% of 10:12:20 core-walltime	00:30:37	5.80 GB	29.02% of 20.00 GB
15822950	tc2	jc33471/cmblab	COMPLETED (exit code 0)	25	02:21:17	14.42% of 16:20:00 core-walltime	00:39:12	1.50 GB	7.51% of 20.00 GB
15822951	tc2	jc33471/cmblab	COMPLETED (exit code 0)	25	01:24:18	21.97% of 06:23:45 core-walltime	00:15:21	2.70 GB	13.51% of 20.00 GB
15822952	tc2	jc33471/cmblab	COMPLETED (exit code 0)	25	03:07:16	27.12% of 11:30:25 core-walltime	00:27:37	8.95 GB	44.75% of 20.00 GB
15822953	tc2	jc33471/cmblab	COMPLETED (exit code 0)	30	03:26:59	17.28% of 19:58:00 core-walltime	00:39:56	1.47 GB	7.35% of 20.00 GB
15822954	tc2	jc33471/cmblab	COMPLETED (exit code 0)	30	01:29:55	20.89% of 07:10:30 core-walltime	00:14:21	2.96 GB	14.79% of 20.00 GB
15822955	tc2	jc33471/cmblab	COMPLETED (exit code 0)	30	03:19:24	27.06% of 12:17:00 core-walltime	00:24:34	5.96 GB	29.80% of 20.00 GB
15822956	tc2	jc33471/cmblab	COMPLETED (exit code 0)	1	01:11:03	96.23% of 01:13:50 core-walltime	01:13:50	1.36 GB	6.79% of 20.00 GB
15822957	tc2	jc33471/cmblab	COMPLETED (exit code 0)	1	01:19:08	95.73% of 01:22:40 core-walltime	01:22:40	1.81 GB	9.03% of 20.00 GB
15822958	tc2	jc33471/cmblab	COMPLETED (exit code 0)	1	02:52:38	94.84% of 03:02:01 core-walltime	03:02:01	2.14 GB	10.71% of 20.00 GB
15822959	tc2	jc33471/cmblab	COMPLETED (exit code 0)	5	01:13:40	32.87% of 03:44:05 core-walltime	00:44:49	830.39 MB	4.05% of 20.00 GB
15822960	tc2	jc33471/cmblab	COMPLETED (exit code 0)	5	01:20:26	43.81% of 03:03:35 core-walltime	00:36:43	1.97 GB	9.85% of 20.00 GB
15822961	tc2	jc33471/cmblab	COMPLETED (exit code 0)	5	02:57:30	53.21% of 05:33:35 core-walltime	01:06:43	11.43 GB	57.17% of 20.00 GB
15822962	tc2	jc33471/cmblab	COMPLETED (exit code 0)	10	01:15:36	20.29% of 06:12:40 core-walltime	00:37:16	943.73 MB	4.61% of 20.00 GB
15822963	tc2	jc33471/cmblab	COMPLETED (exit code 0)	10	01:20:10	37.55% of 03:33:30 core-walltime	00:21:21	2.34 GB	11.72% of 20.00 GB
15822964	tc2	jc33471/cmblab	COMPLETED (exit code 0)	10	03:00:27	47.09% of 06:23:10 core-walltime	00:38:19	7.78 GB	38.91% of 20.00 GB
15822965	tc2	jc33471/cmblab	COMPLETED (exit code 0)	15	01:25:04	15.01% of 09:26:45 core-walltime	00:37:47	1.38 GB	6.90% of 20.00 GB
15822966	tc2	jc33471/cmblab	COMPLETED (exit code 0)	15	01:21:11	31.10% of 04:21:00 core-walltime	00:17:24	2.22 GB	11.12% of 20.00 GB
15822967	tc2	jc33471/cmblab	COMPLETED (exit code 0)	15	03:01:48	37.48% of 08:05:00 core-walltime	00:32:20	7.61 GB	38.04% of 20.00 GB
15822968	tc2	jc33471/cmblab	COMPLETED (exit code 0)	20	02:01:38	16.65% of 12:10:20 core-walltime	00:36:31	2.32 GB	11.60% of 20.00 GB
15822969	tc2	jc33471/cmblab	COMPLETED (exit code 0)	20	01:22:28	28.15% of 04:53:00 core-walltime	00:14:39	2.45 GB	12.26% of 20.00 GB
15822970	tc2	jc33471/cmblab	COMPLETED (exit code 0)	20	03:03:44	31.23% of 09:48:20 core-walltime	00:29:25	8.17 GB	40.86% of 20.00 GB
15822971	tc2	jc33471/cmblab	COMPLETED (exit code 0)	25	02:52:09	17.96% of 15:58:45 core-walltime	00:38:21	2.32 GB	11.58% of 20.00 GB
15822972	tc2	jc33471/cmblab	COMPLETED (exit code 0)	25	01:25:34	24.27% of 05:52:30 core-walltime	00:14:06	2.61 GB	13.07% of 20.00 GB
15822973	tc2	jc33471/cmblab	COMPLETED (exit code 0)	25	03:10:54	25.01% of 12:43:20 core-walltime	00:30:32	7.77 GB	38.83% of 20.00 GB
15822974	tc2	jc33471/cmblab	COMPLETED (exit code 0)	30	03:58:13	20.47% of 19:24:00 core-walltime	00:38:48	1.78 GB	8.92% of 20.00 GB
15822975	tc2	jc33471/cmblab	COMPLETED (exit code 0)	30	01:32:17	21.36% of 07:12:00 core-walltime	00:14:24	2.51 GB	12.54% of 20.00 GB
15822976	tc2	jc33471/cmblab	COMPLETED (exit code 0)	30	03:23:26	31.52% of 10:45:30 core-walltime	00:21:31	6.37 GB	31.86% of 20.00 GB
