# Supplementary material for: Reproducible evaluation of transposable element detectors with McClintock 2 guides accurate inference of Ty insertion patterns in yeast
Source: Mob DNA. 2023 Jul 14;14:8. doi: 10.1186/s13100-023-00296-4 (PMC10347736; doi:10.1186/s13100-023-00296-4)
Supplement: Supplementary file 6 — Additional file 6. Scripts to generate and analyze results for simulations, run-time performance, and empirical data analysis. Zip file containing READMEs and scripts to to generate and analyze results for simulations, run-time performance, and empirical data analysis. [file 13100_2023_296_MOESM6_ESM.zip › code_availability/performance/seff_sum_100x.csv]

Job ID	Cluster	User/Group	State	Cores	CPU Utilized	CPU Efficiency	Job Wall-clock time	Memory Utilized	Memory Efficiency
15823009	tc2	jc33471/cmblab	COMPLETED (exit code 0)	1	02:22:19	96.89% of 02:26:53 core-walltime	02:26:53	1.49 GB	7.46% of 20.00 GB
15823010	tc2	jc33471/cmblab	COMPLETED (exit code 0)	1	02:34:16	96.77% of 02:39:25 core-walltime	02:39:25	1.63 GB	8.16% of 20.00 GB
15823012	tc2	jc33471/cmblab	COMPLETED (exit code 0)	1	05:48:01	97.32% of 05:57:36 core-walltime	05:57:36	2.14 GB	10.69% of 20.00 GB
15823013	tc2	jc33471/cmblab	COMPLETED (exit code 0)	5	02:23:19	36.12% of 06:36:50 core-walltime	01:19:22	3.62 GB	18.09% of 20.00 GB
15823014	tc2	jc33471/cmblab	COMPLETED (exit code 0)	5	02:35:58	47.79% of 05:26:20 core-walltime	01:05:16	2.12 GB	10.62% of 20.00 GB
15823015	tc2	jc33471/cmblab	COMPLETED (exit code 0)	5	05:52:32	62.10% of 09:27:40 core-walltime	01:53:32	9.72 GB	48.59% of 20.00 GB
15823016	tc2	jc33471/cmblab	COMPLETED (exit code 0)	10	02:27:14	21.05% of 11:39:20 core-walltime	01:09:56	4.00 GB	20.00% of 20.00 GB
15823017	tc2	jc33471/cmblab	COMPLETED (exit code 0)	10	02:36:29	41.13% of 06:20:30 core-walltime	00:38:03	3.59 GB	17.95% of 20.00 GB
15823018	tc2	jc33471/cmblab	COMPLETED (exit code 0)	10	05:51:55	52.20% of 11:14:10 core-walltime	01:07:25	9.05 GB	45.25% of 20.00 GB
15823019	tc2	jc33471/cmblab	COMPLETED (exit code 0)	15	02:36:32	15.32% of 17:02:00 core-walltime	01:08:08	3.84 GB	19.19% of 20.00 GB
15823020	tc2	jc33471/cmblab	COMPLETED (exit code 0)	15	02:36:43	31.27% of 08:21:15 core-walltime	00:33:25	4.41 GB	22.03% of 20.00 GB
15823021	tc2	jc33471/cmblab	COMPLETED (exit code 0)	15	05:54:18	37.14% of 15:54:00 core-walltime	01:03:36	10.61 GB	53.06% of 20.00 GB
15823022	tc2	jc33471/cmblab	COMPLETED (exit code 0)	20	03:54:31	16.89% of 23:08:40 core-walltime	01:09:26	1.96 GB	9.80% of 20.00 GB
15823023	tc2	jc33471/cmblab	COMPLETED (exit code 0)	20	02:40:06	28.12% of 09:29:20 core-walltime	00:28:28	4.54 GB	22.68% of 20.00 GB
15823024	tc2	jc33471/cmblab	COMPLETED (exit code 0)	20	06:01:44	38.45% of 15:40:40 core-walltime	00:47:02	6.38 GB	31.92% of 20.00 GB
15823025	tc2	jc33471/cmblab	COMPLETED (exit code 0)	25	05:37:54	18.74% of 1-06:02:55 core-walltime	01:12:07	2.61 GB	13.05% of 20.00 GB
15823026	tc2	jc33471/cmblab	COMPLETED (exit code 0)	25	02:45:28	25.02% of 11:01:15 core-walltime	00:26:27	4.66 GB	23.30% of 20.00 GB
15823027	tc2	jc33471/cmblab	COMPLETED (exit code 0)	25	06:13:13	28.30% of 21:58:45 core-walltime	00:52:45	8.17 GB	40.86% of 20.00 GB
15823028	tc2	jc33471/cmblab	COMPLETED (exit code 0)	30	07:51:39	21.33% of 1-12:51:30 core-walltime	01:13:43	2.86 GB	14.32% of 20.00 GB
15823029	tc2	jc33471/cmblab	COMPLETED (exit code 0)	30	02:59:42	19.58% of 15:18:00 core-walltime	00:30:36	4.79 GB	23.97% of 20.00 GB
15823031	tc2	jc33471/cmblab	COMPLETED (exit code 0)	30	06:43:13	18.86% of 1-11:38:00 core-walltime	01:11:16	8.90 GB	44.49% of 20.00 GB
15823032	tc2	jc33471/cmblab	COMPLETED (exit code 0)	1	02:21:23	94.15% of 02:30:10 core-walltime	02:30:10	839.67 MB	4.10% of 20.00 GB
15823033	tc2	jc33471/cmblab	COMPLETED (exit code 0)	1	02:33:00	93.24% of 02:44:06 core-walltime	02:44:06	1.62 GB	8.11% of 20.00 GB
15823034	tc2	jc33471/cmblab	COMPLETED (exit code 0)	1	05:38:31	90.84% of 06:12:40 core-walltime	06:12:40	2.13 GB	10.63% of 20.00 GB
15823035	tc2	jc33471/cmblab	COMPLETED (exit code 0)	5	02:22:37	35.02% of 06:47:15 core-walltime	01:21:27	3.71 GB	18.55% of 20.00 GB
15823036	tc2	jc33471/cmblab	COMPLETED (exit code 0)	5	02:33:50	47.68% of 05:22:40 core-walltime	01:04:32	2.11 GB	10.54% of 20.00 GB
15823037	tc2	jc33471/cmblab	COMPLETED (exit code 0)	5	05:45:38	69.50% of 08:17:20 core-walltime	01:39:28	12.29 GB	61.47% of 20.00 GB
15823038	tc2	jc33471/cmblab	COMPLETED (exit code 0)	10	02:29:52	20.23% of 12:20:40 core-walltime	01:14:04	2.61 GB	13.05% of 20.00 GB
15823039	tc2	jc33471/cmblab	COMPLETED (exit code 0)	10	02:39:18	37.03% of 07:10:10 core-walltime	00:43:01	3.61 GB	18.03% of 20.00 GB
15823040	tc2	jc33471/cmblab	COMPLETED (exit code 0)	10	05:54:15	54.11% of 10:54:40 core-walltime	01:05:28	7.63 GB	38.15% of 20.00 GB
15823041	tc2	jc33471/cmblab	COMPLETED (exit code 0)	15	02:55:41	17.28% of 16:56:45 core-walltime	01:07:47	2.61 GB	13.05% of 20.00 GB
15823042	tc2	jc33471/cmblab	COMPLETED (exit code 0)	15	02:36:38	33.79% of 07:43:30 core-walltime	00:30:54	4.61 GB	23.04% of 20.00 GB
15823043	tc2	jc33471/cmblab	COMPLETED (exit code 0)	15	05:53:40	37.11% of 15:53:00 core-walltime	01:03:32	6.74 GB	33.71% of 20.00 GB
15823044	tc2	jc33471/cmblab	COMPLETED (exit code 0)	20	03:22:43	14.53% of 23:15:00 core-walltime	01:09:45	2.61 GB	13.05% of 20.00 GB
15823045	tc2	jc33471/cmblab	COMPLETED (exit code 0)	20	02:38:18	27.29% of 09:40:00 core-walltime	00:29:00	4.56 GB	22.81% of 20.00 GB
15823046	tc2	jc33471/cmblab	COMPLETED (exit code 0)	20	06:01:56	35.99% of 16:45:40 core-walltime	00:50:17	7.53 GB	37.63% of 20.00 GB
15823047	tc2	jc33471/cmblab	COMPLETED (exit code 0)	25	04:31:25	14.93% of 1-06:17:55 core-walltime	01:12:43	2.38 GB	11.88% of 20.00 GB
15823048	tc2	jc33471/cmblab	COMPLETED (exit code 0)	25	02:44:28	21.14% of 12:57:55 core-walltime	00:31:07	4.73 GB	23.66% of 20.00 GB
15823049	tc2	jc33471/cmblab	COMPLETED (exit code 0)	25	06:10:24	26.47% of 23:19:35 core-walltime	00:55:59	6.36 GB	31.81% of 20.00 GB
15823050	tc2	jc33471/cmblab	COMPLETED (exit code 0)	30	07:55:10	20.92% of 1-13:51:00 core-walltime	01:15:42	3.97 GB	19.85% of 20.00 GB
15823051	tc2	jc33471/cmblab	COMPLETED (exit code 0)	30	03:00:12	19.85% of 15:08:00 core-walltime	00:30:16	4.65 GB	23.24% of 20.00 GB
15823052	tc2	jc33471/cmblab	COMPLETED (exit code 0)	30	06:43:32	30.56% of 22:00:30 core-walltime	00:44:01	9.48 GB	47.41% of 20.00 GB
15823053	tc2	jc33471/cmblab	COMPLETED (exit code 0)	1	02:21:27	96.28% of 02:26:55 core-walltime	02:26:55	3.86 GB	19.29% of 20.00 GB
15823054	tc2	jc33471/cmblab	COMPLETED (exit code 0)	1	02:32:43	95.88% of 02:39:17 core-walltime	02:39:17	1.62 GB	8.11% of 20.00 GB
15823055	tc2	jc33471/cmblab	COMPLETED (exit code 0)	1	05:43:08	96.22% of 05:56:37 core-walltime	05:56:37	2.13 GB	10.67% of 20.00 GB
15823056	tc2	jc33471/cmblab	COMPLETED (exit code 0)	5	02:22:20	34.81% of 06:48:50 core-walltime	01:21:46	2.24 GB	11.21% of 20.00 GB
15823057	tc2	jc33471/cmblab	COMPLETED (exit code 0)	5	02:33:32	46.15% of 05:32:40 core-walltime	01:06:32	2.17 GB	10.84% of 20.00 GB
15823058	tc2	jc33471/cmblab	COMPLETED (exit code 0)	5	05:45:27	70.37% of 08:10:55 core-walltime	01:38:11	11.11 GB	55.54% of 20.00 GB
15823059	tc2	jc33471/cmblab	COMPLETED (exit code 0)	10	02:29:14	21.25% of 11:42:20 core-walltime	01:10:14	3.98 GB	19.92% of 20.00 GB
15823060	tc2	jc33471/cmblab	COMPLETED (exit code 0)	10	02:36:47	37.20% of 07:01:30 core-walltime	00:42:09	3.61 GB	18.06% of 20.00 GB
15823062	tc2	jc33471/cmblab	COMPLETED (exit code 0)	10	05:53:37	52.05% of 11:19:20 core-walltime	01:07:56	9.49 GB	47.46% of 20.00 GB
15823064	tc2	jc33471/cmblab	COMPLETED (exit code 0)	15	02:57:26	16.99% of 17:24:15 core-walltime	01:09:37	2.61 GB	13.05% of 20.00 GB
15823066	tc2	jc33471/cmblab	COMPLETED (exit code 0)	15	02:36:06	32.35% of 08:02:30 core-walltime	00:32:10	4.46 GB	22.29% of 20.00 GB
15823068	tc2	jc33471/cmblab	COMPLETED (exit code 0)	15	05:56:38	45.84% of 12:58:00 core-walltime	00:51:52	8.34 GB	41.72% of 20.00 GB
15823069	tc2	jc33471/cmblab	COMPLETED (exit code 0)	20	04:00:47	16.94% of 23:41:00 core-walltime	01:11:03	3.74 GB	18.72% of 20.00 GB
15823071	tc2	jc33471/cmblab	COMPLETED (exit code 0)	20	02:39:47	28.11% of 09:28:20 core-walltime	00:28:25	4.50 GB	22.51% of 20.00 GB
15823072	tc2	jc33471/cmblab	COMPLETED (exit code 0)	20	06:08:00	32.35% of 18:57:40 core-walltime	00:56:53	8.71 GB	43.56% of 20.00 GB
15823073	tc2	jc33471/cmblab	COMPLETED (exit code 0)	25	05:46:55	18.74% of 1-06:50:50 core-walltime	01:14:02	3.54 GB	17.72% of 20.00 GB
15823075	tc2	jc33471/cmblab	COMPLETED (exit code 0)	25	02:45:52	23.21% of 11:54:35 core-walltime	00:28:35	4.76 GB	23.80% of 20.00 GB
15823076	tc2	jc33471/cmblab	COMPLETED (exit code 0)	25	06:14:10	33.16% of 18:48:20 core-walltime	00:45:08	11.62 GB	58.12% of 20.00 GB
15823077	tc2	jc33471/cmblab	COMPLETED (exit code 0)	30	07:54:22	20.79% of 1-14:01:30 core-walltime	01:16:03	2.81 GB	14.03% of 20.00 GB
15823078	tc2	jc33471/cmblab	COMPLETED (exit code 0)	30	02:59:27	21.76% of 13:44:30 core-walltime	00:27:29	4.68 GB	23.39% of 20.00 GB
15823080	tc2	jc33471/cmblab	COMPLETED (exit code 0)	30	06:44:17	31.56% of 21:21:00 core-walltime	00:42:42	10.94 GB	54.69% of 20.00 GB
15823081	tc2	jc33471/cmblab	COMPLETED (exit code 0)	1	02:20:51	97.90% of 02:23:52 core-walltime	02:23:52	1.91 GB	9.57% of 20.00 GB
15823082	tc2	jc33471/cmblab	COMPLETED (exit code 0)	1	02:32:32	97.48% of 02:36:29 core-walltime	02:36:29	1.54 GB	7.68% of 20.00 GB
15823083	tc2	jc33471/cmblab	COMPLETED (exit code 0)	1	05:38:55	97.24% of 05:48:33 core-walltime	05:48:33	2.14 GB	10.70% of 20.00 GB
15823085	tc2	jc33471/cmblab	COMPLETED (exit code 0)	5	02:21:52	35.72% of 06:37:10 core-walltime	01:19:26	3.78 GB	18.89% of 20.00 GB
15823095	tc2	jc33471/cmblab	COMPLETED (exit code 0)	5	02:33:23	47.88% of 05:20:20 core-walltime	01:04:04	2.14 GB	10.69% of 20.00 GB
15823096	tc2	jc33471/cmblab	COMPLETED (exit code 0)	5	05:43:56	68.21% of 08:24:15 core-walltime	01:40:51	9.95 GB	49.75% of 20.00 GB
15823097	tc2	jc33471/cmblab	COMPLETED (exit code 0)	10	02:28:36	20.31% of 12:11:30 core-walltime	01:13:09	2.61 GB	13.05% of 20.00 GB
15823098	tc2	jc33471/cmblab	COMPLETED (exit code 0)	10	02:37:16	35.24% of 07:26:20 core-walltime	00:44:38	3.65 GB	18.23% of 20.00 GB
15823099	tc2	jc33471/cmblab	COMPLETED (exit code 0)	10	05:54:14	50.58% of 11:40:20 core-walltime	01:10:02	7.79 GB	38.93% of 20.00 GB
15823100	tc2	jc33471/cmblab	COMPLETED (exit code 0)	15	02:49:07	16.38% of 17:12:45 core-walltime	01:08:51	4.00 GB	20.00% of 20.00 GB
15823101	tc2	jc33471/cmblab	COMPLETED (exit code 0)	15	02:36:51	34.27% of 07:37:45 core-walltime	00:30:31	4.42 GB	22.11% of 20.00 GB
15823102	tc2	jc33471/cmblab	COMPLETED (exit code 0)	15	05:54:13	46.67% of 12:39:00 core-walltime	00:50:36	8.52 GB	42.59% of 20.00 GB
15823103	tc2	jc33471/cmblab	COMPLETED (exit code 0)	20	04:01:19	16.99% of 23:40:40 core-walltime	01:11:02	3.81 GB	19.06% of 20.00 GB
15823104	tc2	jc33471/cmblab	COMPLETED (exit code 0)	20	02:39:26	26.38% of 10:04:20 core-walltime	00:30:13	4.62 GB	23.09% of 20.00 GB
15823105	tc2	jc33471/cmblab	COMPLETED (exit code 0)	20	06:05:38	37.04% of 16:27:00 core-walltime	00:49:21	7.41 GB	37.03% of 20.00 GB
15823106	tc2	jc33471/cmblab	COMPLETED (exit code 0)	25	05:42:18	18.75% of 1-06:25:50 core-walltime	01:13:02	3.35 GB	16.74% of 20.00 GB
15823107	tc2	jc33471/cmblab	COMPLETED (exit code 0)	25	02:45:57	25.19% of 10:58:45 core-walltime	00:26:21	4.67 GB	23.35% of 20.00 GB
15823108	tc2	jc33471/cmblab	COMPLETED (exit code 0)	25	06:13:58	30.62% of 20:21:15 core-walltime	00:48:51	8.74 GB	43.68% of 20.00 GB
15823109	tc2	jc33471/cmblab	COMPLETED (exit code 0)	30	07:54:50	20.80% of 1-14:02:30 core-walltime	01:16:05	2.61 GB	13.05% of 20.00 GB
15823110	tc2	jc33471/cmblab	COMPLETED (exit code 0)	30	02:59:40	22.66% of 13:13:00 core-walltime	00:26:26	4.78 GB	23.89% of 20.00 GB
15823111	tc2	jc33471/cmblab	COMPLETED (exit code 0)	30	06:42:51	25.62% of 1-02:12:30 core-walltime	00:52:25	6.26 GB	31.32% of 20.00 GB
15823112	tc2	jc33471/cmblab	COMPLETED (exit code 0)	1	02:20:57	96.82% of 02:25:35 core-walltime	02:25:35	3.90 GB	19.49% of 20.00 GB
15823113	tc2	jc33471/cmblab	COMPLETED (exit code 0)	1	02:32:35	97.15% of 02:37:04 core-walltime	02:37:04	1.54 GB	7.69% of 20.00 GB
15823114	tc2	jc33471/cmblab	COMPLETED (exit code 0)	1	05:38:50	96.52% of 05:51:03 core-walltime	05:51:03	2.14 GB	10.68% of 20.00 GB
15823115	tc2	jc33471/cmblab	COMPLETED (exit code 0)	5	02:21:57	35.25% of 06:42:40 core-walltime	01:20:32	2.61 GB	13.05% of 20.00 GB
15823116	tc2	jc33471/cmblab	COMPLETED (exit code 0)	5	02:34:13	50.56% of 05:05:00 core-walltime	01:01:00	2.08 GB	10.42% of 20.00 GB
15823117	tc2	jc33471/cmblab	COMPLETED (exit code 0)	5	05:44:00	63.64% of 09:00:30 core-walltime	01:48:06	11.08 GB	55.40% of 20.00 GB
15823118	tc2	jc33471/cmblab	COMPLETED (exit code 0)	10	02:28:26	20.21% of 12:14:20 core-walltime	01:13:26	3.40 GB	17.00% of 20.00 GB
15823119	tc2	jc33471/cmblab	COMPLETED (exit code 0)	10	02:37:16	34.74% of 07:32:40 core-walltime	00:45:16	3.78 GB	18.88% of 20.00 GB
15823120	tc2	jc33471/cmblab	COMPLETED (exit code 0)	10	05:52:04	43.32% of 13:32:40 core-walltime	01:21:16	9.04 GB	45.19% of 20.00 GB
15823121	tc2	jc33471/cmblab	COMPLETED (exit code 0)	15	02:49:37	16.43% of 17:12:30 core-walltime	01:08:50	2.61 GB	13.05% of 20.00 GB
15823122	tc2	jc33471/cmblab	COMPLETED (exit code 0)	15	02:36:15	32.32% of 08:03:30 core-walltime	00:32:14	4.40 GB	22.00% of 20.00 GB
15823123	tc2	jc33471/cmblab	COMPLETED (exit code 0)	15	05:54:09	43.27% of 13:38:30 core-walltime	00:54:34	7.10 GB	35.50% of 20.00 GB
15823124	tc2	jc33471/cmblab	COMPLETED (exit code 0)	20	04:04:55	17.45% of 23:23:40 core-walltime	01:10:11	1.90 GB	9.48% of 20.00 GB
15823125	tc2	jc33471/cmblab	COMPLETED (exit code 0)	20	02:39:11	26.00% of 10:12:20 core-walltime	00:30:37	4.62 GB	23.10% of 20.00 GB
15823126	tc2	jc33471/cmblab	COMPLETED (exit code 0)	20	06:01:06	34.37% of 17:30:40 core-walltime	00:52:32	9.62 GB	48.10% of 20.00 GB
15823127	tc2	jc33471/cmblab	COMPLETED (exit code 0)	25	05:47:45	19.35% of 1-05:57:05 core-walltime	01:11:53	4.00 GB	20.00% of 20.00 GB
15823128	tc2	jc33471/cmblab	COMPLETED (exit code 0)	25	02:46:41	23.56% of 11:47:30 core-walltime	00:28:18	4.65 GB	23.25% of 20.00 GB
15823129	tc2	jc33471/cmblab	COMPLETED (exit code 0)	25	06:14:10	30.75% of 20:16:40 core-walltime	00:48:40	6.39 GB	31.94% of 20.00 GB
15823130	tc2	jc33471/cmblab	COMPLETED (exit code 0)	30	07:55:14	21.51% of 1-12:49:30 core-walltime	01:13:39	2.86 GB	14.31% of 20.00 GB
15823131	tc2	jc33471/cmblab	COMPLETED (exit code 0)	30	03:00:38	20.96% of 14:22:00 core-walltime	00:28:44	4.81 GB	24.06% of 20.00 GB
15823132	tc2	jc33471/cmblab	COMPLETED (exit code 0)	30	06:44:54	32.63% of 20:41:00 core-walltime	00:41:22	7.70 GB	38.51% of 20.00 GB
